# Supplementary material for: Use of 16S rRNA Gene for Identification of a Broad Range of Clinically Relevant Bacterial Pathogens
Source: PLoS One. 2015 Feb 6;10(2):e0117617. doi: 10.1371/journal.pone.0117617 (PMC4319838; doi:10.1371/journal.pone.0117617)
Supplement: S1 Dataset — (XLS) [file pone.0117617.s001.xls]

## Sheet: Sheet1
Dataset S1 Organisms included in the Naïve Bayes Classifier training set
Species of the genera:
	Abiotrophia	Enterobacter	Proteus
	Acidovorax	Enterococcus	Pseudomonas
	Acinetobacter	Erysipelothrix	Ralstonia
	Actinobacillus	Escherichia	Raoultella
	Actinomadura	Facklamia	Rhodococcus
	Actinomyces	Finegoldia	Rickettsia
	Aerococcus	Francisella	Salmonella
	Aeromonas	Fusobacterium	Serratia
	Anaerococcus	Gemella	Shigella
	Anaplasma	Gordonia	Staphylococcus
	Arcobacter	Haemophilus	Stenotrophomonas
	Averyella	Helicobacter	Streptococcus
	Bacillus	Kingella	Streptomyces
	Bacteroides	Klebsiella	Treponema
	Bartonella	Kluyvera	Tropheryma
	Bordetella	Lactobacillus	Ureaplasma
	Borrelia	Leclercia	Veillonella
	Brachyspira	Legionella	Vibrio
	Brevundimonas	Leptospira	Yersinia
	Brucella	Listeria
	Burkholderia	Micrococcus
	Campylobacter	Moraxella
	Capnocytophaga	Mycobacterium
	Chlamydia	Mycoplasma
	Chlamydophila	Neisseria
	Chryseobacterium	Nocardia
	Citrobacter	Orientia
	Clostridium	Pandoraea
	Comamonas	Pasteurella
	Coxiella	Peptoniphilus
	Cupriavidus	Peptostreptococcus
	Delftia	Plesiomonas
	Dermabacter	Porphyromonas
	Ehrlichia	Prevotella
	Eikenella	Propionibacterium
