# Supplementary material for: Use of 16S rRNA Gene for Identification of a Broad Range of Clinically Relevant Bacterial Pathogens
Source: PLoS One. 2015 Feb 6;10(2):e0117617. doi: 10.1371/journal.pone.0117617 (PMC4319838; doi:10.1371/journal.pone.0117617)
Supplement: S2 Dataset — (XLS) [file pone.0117617.s002.xls]

## Sheet: SuppDatasetS2
Dataset S2 Naive Bayes Classifier training set sequences and their taxonomic labels
GenBank Accession	Genus	Species
ACIN02000006	Abiotrophia	defectiva
ACIN02000013	Abiotrophia	defectiva
ACIN02000016	Abiotrophia	defectiva
AY879306	Abiotrophia	defectiva
AY879307	Abiotrophia	defectiva
AY879308	Abiotrophia	defectiva
D50541	Abiotrophia	defectiva
NR025863	Abiotrophia	defectiva
NZACIN02000006	Abiotrophia	defectiva
NZACIN02000013	Abiotrophia	defectiva
NZACIN02000016	Abiotrophia	defectiva
AASX01000007	Acidovorax	avenae
AB021421	Acidovorax	avenae
AF078759	Acidovorax	avenae
AF078761	Acidovorax	avenae
AF078762	Acidovorax	avenae
AF137504	Acidovorax	avenae
AF137505	Acidovorax	avenae
AF137506	Acidovorax	avenae
AF508114	Acidovorax	avenae
AM850114	Acidovorax	avenae
AY512827	Acidovorax	avenae
CP000512	Acidovorax	avenae
CP000512	Acidovorax	avenae
CP000512	Acidovorax	avenae
DQ360414	Acidovorax	avenae
DQ360415	Acidovorax	avenae
DQ360416	Acidovorax	avenae
EF091147	Acidovorax	avenae
EF418616	Acidovorax	avenae
EU024134	Acidovorax	avenae
EU024135	Acidovorax	avenae
FJ418768	Acidovorax	avenae
FJ982928	Acidovorax	avenae
NC008752	Acidovorax	avenae
NC008752	Acidovorax	avenae
NC008752	Acidovorax	avenae
NZAASX01000007	Acidovorax	avenae
FJ447558	Acidovorax	citrulli
FJ447559	Acidovorax	citrulli
FJ447560	Acidovorax	citrulli
GU108498	Acidovorax	citrulli
GU339088	Acidovorax	citrulli
GU339089	Acidovorax	citrulli
EU434474	Acidovorax	defluvii
EU434475	Acidovorax	defluvii
EU434519	Acidovorax	defluvii
EU434521	Acidovorax	defluvii
EU434529	Acidovorax	defluvii
EU434535	Acidovorax	defluvii
EU434539	Acidovorax	defluvii
EU434552	Acidovorax	defluvii
NR026506	Acidovorax	defluvii
Y18616	Acidovorax	defluvii
AB269773	Acidovorax	delafieldii
AB269774	Acidovorax	delafieldii
AF078764	Acidovorax	delafieldii
AJ420323	Acidovorax	delafieldii
AY512826	Acidovorax	delafieldii
EU024132	Acidovorax	delafieldii
EU730925	Acidovorax	delafieldii
GQ284414	Acidovorax	delafieldii
GQ284415	Acidovorax	delafieldii
GQ284416	Acidovorax	delafieldii
GQ284417	Acidovorax	delafieldii
GQ284418	Acidovorax	delafieldii
GQ284420	Acidovorax	delafieldii
GQ284421	Acidovorax	delafieldii
GQ284422	Acidovorax	delafieldii
GQ284423	Acidovorax	delafieldii
GQ284424	Acidovorax	delafieldii
GQ284425	Acidovorax	delafieldii
GQ284426	Acidovorax	delafieldii
GQ284431	Acidovorax	delafieldii
GQ284432	Acidovorax	delafieldii
GQ284433	Acidovorax	delafieldii
GQ284434	Acidovorax	delafieldii
GQ284435	Acidovorax	delafieldii
GQ284436	Acidovorax	delafieldii
HM625980	Acidovorax	delafieldii
NR028714	Acidovorax	delafieldii
CP001392	Acidovorax	ebreus
CP001392	Acidovorax	ebreus
CP001392	Acidovorax	ebreus
AF078765	Acidovorax	facilis
AJ420324	Acidovorax	facilis
EU024133	Acidovorax	facilis
EU730927	Acidovorax	facilis
GQ284412	Acidovorax	facilis
GQ284428	Acidovorax	facilis
NR024935	Acidovorax	facilis
AF078760	Acidovorax	konjaci
AF137507	Acidovorax	konjaci
AJ420325	Acidovorax	konjaci
GQ2601282	Acidovorax	konjaci
AF078766	Acidovorax	temperans
NR028715	Acidovorax	temperans
AJ431731	Acidovorax	valerianellae
DQ338565	Acidovorax	valerianellae
NR028973	Acidovorax	valerianellae
EF672506	Acinetobacter	3
EF672507	Acinetobacter	3
FJ694758	Acinetobacter	3
FJ860872	Acinetobacter	3
FJ860873	Acinetobacter	3
FJ860874	Acinetobacter	3
FJ860875	Acinetobacter	3
FJ867362	Acinetobacter	3
FN563419	Acinetobacter	3
FN563421	Acinetobacter	3
FJ860868	Acinetobacter	13TU
FJ860869	Acinetobacter	13TU
FJ860870	Acinetobacter	13TU
FJ860871	Acinetobacter	13TU
FJ860879	Acinetobacter	13TU
AB109775	Acinetobacter	baumannii
ACQB01000091	Acinetobacter	baumannii
AY847284	Acinetobacter	baumannii
CP000521	Acinetobacter	baumannii
CP000521	Acinetobacter	baumannii
CP000521	Acinetobacter	baumannii
CP000521	Acinetobacter	baumannii
CP000521	Acinetobacter	baumannii
CP001182	Acinetobacter	baumannii
CP001182	Acinetobacter	baumannii
CP001182	Acinetobacter	baumannii
CP001182	Acinetobacter	baumannii
CP001182	Acinetobacter	baumannii
CP001182	Acinetobacter	baumannii
CU4682302	Acinetobacter	baumannii
CU4682302	Acinetobacter	baumannii
CU4682302	Acinetobacter	baumannii
CU4682302	Acinetobacter	baumannii
CU4682302	Acinetobacter	baumannii
DQ379505	Acinetobacter	baumannii
DQ870679	Acinetobacter	baumannii
EF031068	Acinetobacter	baumannii
EF159726	Acinetobacter	baumannii
EF525671	Acinetobacter	baumannii
EF672502	Acinetobacter	baumannii
EF672503	Acinetobacter	baumannii
EF672504	Acinetobacter	baumannii
EF672505	Acinetobacter	baumannii
EU078177	Acinetobacter	baumannii
EU221389	Acinetobacter	baumannii
EU239497	Acinetobacter	baumannii
EU661694	Acinetobacter	baumannii
EU661695	Acinetobacter	baumannii
EU661697	Acinetobacter	baumannii
EU661700	Acinetobacter	baumannii
EU661701	Acinetobacter	baumannii
EU661702	Acinetobacter	baumannii
EU661706	Acinetobacter	baumannii
EU733247	Acinetobacter	baumannii
EU734812	Acinetobacter	baumannii
EU734813	Acinetobacter	baumannii
EU734814	Acinetobacter	baumannii
EU734815	Acinetobacter	baumannii
EU734816	Acinetobacter	baumannii
EU734818	Acinetobacter	baumannii
EU734819	Acinetobacter	baumannii
EU760622	Acinetobacter	baumannii
EU760623	Acinetobacter	baumannii
EU760624	Acinetobacter	baumannii
EU760625	Acinetobacter	baumannii
EU760626	Acinetobacter	baumannii
EU760627	Acinetobacter	baumannii
EU760628	Acinetobacter	baumannii
EU760629	Acinetobacter	baumannii
EU760630	Acinetobacter	baumannii
EU883588	Acinetobacter	baumannii
EU883589	Acinetobacter	baumannii
EU921471	Acinetobacter	baumannii
FJ009590	Acinetobacter	baumannii
FJ263925	Acinetobacter	baumannii
FJ263926	Acinetobacter	baumannii
FJ550344	Acinetobacter	baumannii
FJ816076	Acinetobacter	baumannii
FJ855135	Acinetobacter	baumannii
FJ860865	Acinetobacter	baumannii
FJ860866	Acinetobacter	baumannii
FJ860867	Acinetobacter	baumannii
FJ867354	Acinetobacter	baumannii
FJ867355	Acinetobacter	baumannii
FJ867356	Acinetobacter	baumannii
FJ867357	Acinetobacter	baumannii
FJ867358	Acinetobacter	baumannii
FJ867359	Acinetobacter	baumannii
FJ867360	Acinetobacter	baumannii
FJ867361	Acinetobacter	baumannii
FJ871004	Acinetobacter	baumannii
FJ871007	Acinetobacter	baumannii
FJ907197	Acinetobacter	baumannii
FJ976578	Acinetobacter	baumannii
FN563422	Acinetobacter	baumannii
FN563424	Acinetobacter	baumannii
GQ178059	Acinetobacter	baumannii
GQ200824	Acinetobacter	baumannii
HM485467	Acinetobacter	baumannii
HM536968	Acinetobacter	baumannii
NC009085	Acinetobacter	baumannii
NC009085	Acinetobacter	baumannii
NC009085	Acinetobacter	baumannii
NC009085	Acinetobacter	baumannii
NC009085	Acinetobacter	baumannii
NC011586	Acinetobacter	baumannii
NC011586	Acinetobacter	baumannii
NC011586	Acinetobacter	baumannii
NC011586	Acinetobacter	baumannii
NC011586	Acinetobacter	baumannii
NC011586	Acinetobacter	baumannii
NR026206	Acinetobacter	baumannii
NZABXK01000050	Acinetobacter	baumannii
NZACYQ01000014	Acinetobacter	baumannii
NZACYR01000082	Acinetobacter	baumannii
X81660	Acinetobacter	baumannii
X81667	Acinetobacter	baumannii
Z93435	Acinetobacter	baumannii
AF509820	Acinetobacter	baylyi
AF509821	Acinetobacter	baylyi
AF509822	Acinetobacter	baylyi
AM410708	Acinetobacter	baylyi
AM410709	Acinetobacter	baylyi
AM410710	Acinetobacter	baylyi
EF178435	Acinetobacter	baylyi
EF419183	Acinetobacter	baylyi
EU604244	Acinetobacter	baylyi
EU604245	Acinetobacter	baylyi
EU734817	Acinetobacter	baylyi
FJ009373	Acinetobacter	baylyi
FJ009376	Acinetobacter	baylyi
NR028848	Acinetobacter	baylyi
FM177773	Acinetobacter	berezinae
FM177774	Acinetobacter	berezinae
AB302132	Acinetobacter	calcoaceticus
ACPK01000075	Acinetobacter	calcoaceticus
AF159045	Acinetobacter	calcoaceticus
AJ633631	Acinetobacter	calcoaceticus
AJ633632	Acinetobacter	calcoaceticus
AJ888983	Acinetobacter	calcoaceticus
AJ888984	Acinetobacter	calcoaceticus
AM157426	Acinetobacter	calcoaceticus
AM410707	Acinetobacter	calcoaceticus
AY277552	Acinetobacter	calcoaceticus
AY289925	Acinetobacter	calcoaceticus
AY3463132	Acinetobacter	calcoaceticus
AY7383992	Acinetobacter	calcoaceticus
AY800383	Acinetobacter	calcoaceticus
AY823621	Acinetobacter	calcoaceticus
DQ1297242	Acinetobacter	calcoaceticus
DQ187381	Acinetobacter	calcoaceticus
DQ257421	Acinetobacter	calcoaceticus
EF151807	Acinetobacter	calcoaceticus
EF4325782	Acinetobacter	calcoaceticus
EF623852	Acinetobacter	calcoaceticus
EU022688	Acinetobacter	calcoaceticus
EU090179	Acinetobacter	calcoaceticus
EU116047	Acinetobacter	calcoaceticus
EU118781	Acinetobacter	calcoaceticus
EU221346	Acinetobacter	calcoaceticus
EU221386	Acinetobacter	calcoaceticus
EU240404	Acinetobacter	calcoaceticus
EU360111	Acinetobacter	calcoaceticus
EU427316	Acinetobacter	calcoaceticus
EU513394	Acinetobacter	calcoaceticus
EU661696	Acinetobacter	calcoaceticus
EU661709	Acinetobacter	calcoaceticus
EU834256	Acinetobacter	calcoaceticus
EU867308	Acinetobacter	calcoaceticus
EU921458	Acinetobacter	calcoaceticus
EU921459	Acinetobacter	calcoaceticus
EU921460	Acinetobacter	calcoaceticus
EU921461	Acinetobacter	calcoaceticus
EU921462	Acinetobacter	calcoaceticus
EU921463	Acinetobacter	calcoaceticus
EU921464	Acinetobacter	calcoaceticus
EU921466	Acinetobacter	calcoaceticus
EU921468	Acinetobacter	calcoaceticus
EU921469	Acinetobacter	calcoaceticus
EU921470	Acinetobacter	calcoaceticus
EU921472	Acinetobacter	calcoaceticus
FJ009370	Acinetobacter	calcoaceticus
FJ263918	Acinetobacter	calcoaceticus
FJ263919	Acinetobacter	calcoaceticus
FJ263920	Acinetobacter	calcoaceticus
FJ459985	Acinetobacter	calcoaceticus
FJ816048	Acinetobacter	calcoaceticus
FJ816049	Acinetobacter	calcoaceticus
FJ816051	Acinetobacter	calcoaceticus
FJ816053	Acinetobacter	calcoaceticus
FJ816055	Acinetobacter	calcoaceticus
FJ816057	Acinetobacter	calcoaceticus
FJ816058	Acinetobacter	calcoaceticus
FJ816061	Acinetobacter	calcoaceticus
FJ816062	Acinetobacter	calcoaceticus
FJ816066	Acinetobacter	calcoaceticus
FJ816067	Acinetobacter	calcoaceticus
FJ816071	Acinetobacter	calcoaceticus
FJ816073	Acinetobacter	calcoaceticus
FJ816078	Acinetobacter	calcoaceticus
FJ816080	Acinetobacter	calcoaceticus
FJ816081	Acinetobacter	calcoaceticus
FJ816082	Acinetobacter	calcoaceticus
FJ867363	Acinetobacter	calcoaceticus
FJ867364	Acinetobacter	calcoaceticus
FJ972682	Acinetobacter	calcoaceticus
FJ976562	Acinetobacter	calcoaceticus
FJ976563	Acinetobacter	calcoaceticus
FJ976566	Acinetobacter	calcoaceticus
FJ976567	Acinetobacter	calcoaceticus
FJ976570	Acinetobacter	calcoaceticus
FJ976573	Acinetobacter	calcoaceticus
FJ976594	Acinetobacter	calcoaceticus
FJ976595	Acinetobacter	calcoaceticus
FJ976597	Acinetobacter	calcoaceticus
FJ976599	Acinetobacter	calcoaceticus
FJ976600	Acinetobacter	calcoaceticus
FJ976609	Acinetobacter	calcoaceticus
FJ976611	Acinetobacter	calcoaceticus
FM210755	Acinetobacter	calcoaceticus
GQ141870	Acinetobacter	calcoaceticus
GQ178061	Acinetobacter	calcoaceticus
GQ469890	Acinetobacter	calcoaceticus
GU084137	Acinetobacter	calcoaceticus
GU130530	Acinetobacter	calcoaceticus
GU204970	Acinetobacter	calcoaceticus
GU339280	Acinetobacter	calcoaceticus
GU385012	Acinetobacter	calcoaceticus
GU991859	Acinetobacter	calcoaceticus
HM776514	Acinetobacter	calcoaceticus
HNRFJ151628	Acinetobacter	calcoaceticus
M34139	Acinetobacter	calcoaceticus
U10874	Acinetobacter	calcoaceticus
X80285	Acinetobacter	calcoaceticus
X81657	Acinetobacter	calcoaceticus
X81661	Acinetobacter	calcoaceticus
X81668	Acinetobacter	calcoaceticus
Z93434	Acinetobacter	calcoaceticus
AF509829	Acinetobacter	gerneri
NR028852	Acinetobacter	gerneri
AF509828	Acinetobacter	grimontii
AM4107062	Acinetobacter	grimontii
FM177775	Acinetobacter	guillouiae
FM177776	Acinetobacter	guillouiae
AF542962	Acinetobacter	haemolyticus
AM184255	Acinetobacter	haemolyticus
AY047216	Acinetobacter	haemolyticus
AY5864002	Acinetobacter	haemolyticus
EU352764	Acinetobacter	haemolyticus
FJ263930	Acinetobacter	haemolyticus
GU991530	Acinetobacter	haemolyticus
NR026207	Acinetobacter	haemolyticus
NZADMT01000017	Acinetobacter	haemolyticus
X81662	Acinetobacter	haemolyticus
Z93437	Acinetobacter	haemolyticus
AB099655	Acinetobacter	johnsonii
AB196244	Acinetobacter	johnsonii
ACPL01000162	Acinetobacter	johnsonii
AF188300	Acinetobacter	johnsonii
AF509831	Acinetobacter	johnsonii
AM184278	Acinetobacter	johnsonii
AM184291	Acinetobacter	johnsonii
AY167841	Acinetobacter	johnsonii
DQ257422	Acinetobacter	johnsonii
DQ257425	Acinetobacter	johnsonii
DQ257426	Acinetobacter	johnsonii
DQ257427	Acinetobacter	johnsonii
DQ257428	Acinetobacter	johnsonii
DQ257430	Acinetobacter	johnsonii
DQ257431	Acinetobacter	johnsonii
DQ257432	Acinetobacter	johnsonii
DQ257433	Acinetobacter	johnsonii
DQ864703	Acinetobacter	johnsonii
DQ870713	Acinetobacter	johnsonii
DQ870719	Acinetobacter	johnsonii
DQ870763	Acinetobacter	johnsonii
DQ870774	Acinetobacter	johnsonii
DQ911549	Acinetobacter	johnsonii
EF114343	Acinetobacter	johnsonii
EU123856	Acinetobacter	johnsonii
EU169147	Acinetobacter	johnsonii
EU169148	Acinetobacter	johnsonii
EU169151	Acinetobacter	johnsonii
EU236748	Acinetobacter	johnsonii
EU240429	Acinetobacter	johnsonii
EU240441	Acinetobacter	johnsonii
EU240446	Acinetobacter	johnsonii
EU240447	Acinetobacter	johnsonii
EU240448	Acinetobacter	johnsonii
EU275352	Acinetobacter	johnsonii
EU337121	Acinetobacter	johnsonii
EU434432	Acinetobacter	johnsonii
EU594557	Acinetobacter	johnsonii
EU730929	Acinetobacter	johnsonii
EU934082	Acinetobacter	johnsonii
EU977606	Acinetobacter	johnsonii
EU977607	Acinetobacter	johnsonii
EU977609	Acinetobacter	johnsonii
EU977618	Acinetobacter	johnsonii
EU977619	Acinetobacter	johnsonii
EU977620	Acinetobacter	johnsonii
EU977621	Acinetobacter	johnsonii
EU977623	Acinetobacter	johnsonii
EU977625	Acinetobacter	johnsonii
EU977629	Acinetobacter	johnsonii
EU977632	Acinetobacter	johnsonii
EU977633	Acinetobacter	johnsonii
EU977634	Acinetobacter	johnsonii
EU977635	Acinetobacter	johnsonii
EU977658	Acinetobacter	johnsonii
EU977659	Acinetobacter	johnsonii
EU977660	Acinetobacter	johnsonii
EU977663	Acinetobacter	johnsonii
EU977664	Acinetobacter	johnsonii
EU977665	Acinetobacter	johnsonii
EU977666	Acinetobacter	johnsonii
EU977684	Acinetobacter	johnsonii
EU977686	Acinetobacter	johnsonii
EU977687	Acinetobacter	johnsonii
EU977688	Acinetobacter	johnsonii
EU977691	Acinetobacter	johnsonii
EU977694	Acinetobacter	johnsonii
EU977702	Acinetobacter	johnsonii
EU977708	Acinetobacter	johnsonii
EU977709	Acinetobacter	johnsonii
EU977710	Acinetobacter	johnsonii
EU977714	Acinetobacter	johnsonii
EU977715	Acinetobacter	johnsonii
FJ009371	Acinetobacter	johnsonii
FJ263916	Acinetobacter	johnsonii
FJ263917	Acinetobacter	johnsonii
FJ976603	Acinetobacter	johnsonii
GQ169068	Acinetobacter	johnsonii
GU320671	Acinetobacter	johnsonii
X81663	Acinetobacter	johnsonii
X89775	Acinetobacter	johnsonii
X95303	Acinetobacter	johnsonii
Z93440	Acinetobacter	johnsonii
AB101444	Acinetobacter	junii
ACPM01000135	Acinetobacter	junii
AJ785004	Acinetobacter	junii
AJ786647	Acinetobacter	junii
AM184227	Acinetobacter	junii
AM184279	Acinetobacter	junii
AM184300	Acinetobacter	junii
AM410704	Acinetobacter	junii
AM410705	Acinetobacter	junii
AY787213	Acinetobacter	junii
AY881242	Acinetobacter	junii
AY972479	Acinetobacter	junii
EF178436	Acinetobacter	junii
EF429000	Acinetobacter	junii
EF669479	Acinetobacter	junii
EU604241	Acinetobacter	junii
EU661693	Acinetobacter	junii
EU821339	Acinetobacter	junii
EU841484	Acinetobacter	junii
EU862296	Acinetobacter	junii
EU918130	Acinetobacter	junii
FJ544340	Acinetobacter	junii
FJ544374	Acinetobacter	junii
FJ544392	Acinetobacter	junii
FJ544395	Acinetobacter	junii
FJ596644	Acinetobacter	junii
FJ607355	Acinetobacter	junii
FJ889443	Acinetobacter	junii
FM208850	Acinetobacter	junii
GQ927169	Acinetobacter	junii
HM030745	Acinetobacter	junii
HM030746	Acinetobacter	junii
HM137727	Acinetobacter	junii
NR026208	Acinetobacter	junii
X81658	Acinetobacter	junii
X81664	Acinetobacter	junii
Z93438	Acinetobacter	junii
ACPN01000204	Acinetobacter	lwoffii
AF188302	Acinetobacter	lwoffii
AM293675	Acinetobacter	lwoffii
AM293676	Acinetobacter	lwoffii
AY176770	Acinetobacter	lwoffii
AY277551	Acinetobacter	lwoffii
DQ144736	Acinetobacter	lwoffii
DQ289067	Acinetobacter	lwoffii
DQ289068	Acinetobacter	lwoffii
DQ328322	Acinetobacter	lwoffii
DQ341260	Acinetobacter	lwoffii
DQ371237	Acinetobacter	lwoffii
DQ418478	Acinetobacter	lwoffii
EU240445	Acinetobacter	lwoffii
EU386165	Acinetobacter	lwoffii
EU647698	Acinetobacter	lwoffii
EU697389	Acinetobacter	lwoffii
EU779994	Acinetobacter	lwoffii
EU841483	Acinetobacter	lwoffii
EU921457	Acinetobacter	lwoffii
EU934084	Acinetobacter	lwoffii
FJ009372	Acinetobacter	lwoffii
FJ263923	Acinetobacter	lwoffii
FJ263924	Acinetobacter	lwoffii
FJ373025	Acinetobacter	lwoffii
FJ373027	Acinetobacter	lwoffii
FJ373029	Acinetobacter	lwoffii
FJ529917	Acinetobacter	lwoffii
FJ544339	Acinetobacter	lwoffii
FJ811876	Acinetobacter	lwoffii
FJ860882	Acinetobacter	lwoffii
FJ999939	Acinetobacter	lwoffii
FN393789	Acinetobacter	lwoffii
FN393790	Acinetobacter	lwoffii
FN393791	Acinetobacter	lwoffii
FN393792	Acinetobacter	lwoffii
FN393793	Acinetobacter	lwoffii
FN393794	Acinetobacter	lwoffii
NR026209	Acinetobacter	lwoffii
U10875	Acinetobacter	lwoffii
Z93441	Acinetobacter	lwoffii
AJ2936902	Acinetobacter	parvus
AJ293691	Acinetobacter	parvus
NR025425	Acinetobacter	parvus
ACPO01000016	Acinetobacter	radioresistens
AF5269082	Acinetobacter	radioresistens
AM495259	Acinetobacter	radioresistens
EF446895	Acinetobacter	radioresistens
FJ263931	Acinetobacter	radioresistens
GU145275	Acinetobacter	radioresistens
HM355649	Acinetobacter	radioresistens
NR026210	Acinetobacter	radioresistens
NZACVR01000010	Acinetobacter	radioresistens
X81666	Acinetobacter	radioresistens
Z93445	Acinetobacter	radioresistens
AM921638	Acinetobacter	rhizosphaerae
AY364536	Acinetobacter	rhizosphaerae
DQ536511	Acinetobacter	rhizosphaerae
EU131164	Acinetobacter	rhizosphaerae
FN600413	Acinetobacter	rhizosphaerae
AJ2750402	Acinetobacter	schindleri
AJ2750412	Acinetobacter	schindleri
AJ2783112	Acinetobacter	schindleri
FJ373024	Acinetobacter	schindleri
FJ860880	Acinetobacter	schindleri
FJ860881	Acinetobacter	schindleri
GU339299	Acinetobacter	schindleri
NR025412	Acinetobacter	schindleri
AY633608	Acinetobacter	seohaensis
FJ392126	Acinetobacter	seohaensis
FJ263921	Acinetobacter	septicus
FJ263922	Acinetobacter	septicus
EU290155	Acinetobacter	soli
FJ976560	Acinetobacter	soli
GQ258635	Acinetobacter	soli
AF509830	Acinetobacter	tandoii
GU388381	Acinetobacter	tandoii
NR028853	Acinetobacter	tandoii
AF509825	Acinetobacter	tjernbergiae
AF509826	Acinetobacter	tjernbergiae
NR028850	Acinetobacter	tjernbergiae
AF509823	Acinetobacter	towneri
AF509824	Acinetobacter	towneri
FJ009382	Acinetobacter	towneri
NR028849	Acinetobacter	towneri
AJ275037	Acinetobacter	ursingii
AJ275038	Acinetobacter	ursingii
AJ275039	Acinetobacter	ursingii
NR025392	Acinetobacter	ursingii
AJ295007	Acinetobacter	venetianus
AM909651	Acinetobacter	venetianus
DQ912805	Acinetobacter	venetianus
EU258608	Acinetobacter	venetianus
EU258609	Acinetobacter	venetianus
EU258610	Acinetobacter	venetianus
U71006	Acinetobacter	venetianus
EF030545	Acinetobacter	xiamenensis
FJ477061	Acinetobacter	xiamenensis
AY749137	Actinobacillus	1
AY749138	Actinobacillus	1
AY749139	Actinobacillus	1
AY362884	Actinobacillus	actinomycetemcomitans
AY362885	Actinobacillus	actinomycetemcomitans
X90833	Actinobacillus	actinomycetemcomitans
AF247717	Actinobacillus	arthritidis
AY029174	Actinobacillus	arthritidis
AY362929	Actinobacillus	arthritidis
L06084	Actinobacillus	arthritidis
AF145255	Actinobacillus	capsulatus
AF224285	Actinobacillus	capsulatus
AF224295	Actinobacillus	capsulatus
AY362886	Actinobacillus	capsulatus
AY362887	Actinobacillus	capsulatus
DQ666542	Actinobacillus	capsulatus
DQ666543	Actinobacillus	capsulatus
DQ666544	Actinobacillus	capsulatus
DQ666545	Actinobacillus	capsulatus
DQ666546	Actinobacillus	capsulatus
DQ666547	Actinobacillus	capsulatus
DQ666548	Actinobacillus	capsulatus
DQ666549	Actinobacillus	capsulatus
DQ666550	Actinobacillus	capsulatus
DQ666551	Actinobacillus	capsulatus
DQ666552	Actinobacillus	capsulatus
DQ666555	Actinobacillus	capsulatus
DQ666556	Actinobacillus	capsulatus
DQ666557	Actinobacillus	capsulatus
DQ666558	Actinobacillus	capsulatus
DQ666559	Actinobacillus	capsulatus
M75062	Actinobacillus	capsulatus
M75067	Actinobacillus	capsulatus
M75069	Actinobacillus	capsulatus
AF224310	Actinobacillus	cf
AF381187	Actinobacillus	cf
AY362889	Actinobacillus	delphinicola
X89377	Actinobacillus	delphinicola
AF247713	Actinobacillus	equuli
AF2477182	Actinobacillus	equuli
AF247720	Actinobacillus	equuli
AF247721	Actinobacillus	equuli
AF381186	Actinobacillus	equuli
AY465359	Actinobacillus	equuli
AY749140	Actinobacillus	equuli
AY749141	Actinobacillus	equuli
AY749142	Actinobacillus	equuli
AY749143	Actinobacillus	equuli
AY749144	Actinobacillus	equuli
AY749145	Actinobacillus	equuli
AY749146	Actinobacillus	equuli
AY749147	Actinobacillus	equuli
AY749148	Actinobacillus	equuli
AY749149	Actinobacillus	equuli
EF166060	Actinobacillus	equuli
M75072	Actinobacillus	equuli
AY362890	Actinobacillus	hominis
L06076	Actinobacillus	hominis
AF268959	Actinobacillus	indolicus
AF268960	Actinobacillus	indolicus
AF268961	Actinobacillus	indolicus
AF268962	Actinobacillus	indolicus
AF268963	Actinobacillus	indolicus
AF268964	Actinobacillus	indolicus
AF268965	Actinobacillus	indolicus
AF268966	Actinobacillus	indolicus
AY362891	Actinobacillus	indolicus
DQ229074	Actinobacillus	indolicus
EF396307	Actinobacillus	indolicus
U65584	Actinobacillus	indolicus
AF247722	Actinobacillus	lignieresii
AF247723	Actinobacillus	lignieresii
AY362892	Actinobacillus	lignieresii
M35017	Actinobacillus	lignieresii
M75068	Actinobacillus	lignieresii
ACQL01000137	Actinobacillus	minor
AF268941	Actinobacillus	minor
AF268942	Actinobacillus	minor
AF268943	Actinobacillus	minor
AF268944	Actinobacillus	minor
AF268945	Actinobacillus	minor
AF268946	Actinobacillus	minor
AF268947	Actinobacillus	minor
AF268948	Actinobacillus	minor
AF268949	Actinobacillus	minor
AF268950	Actinobacillus	minor
AF268951	Actinobacillus	minor
AY362893	Actinobacillus	minor
DQ229006	Actinobacillus	minor
DQ229007	Actinobacillus	minor
EF396295	Actinobacillus	minor
EF396296	Actinobacillus	minor
EU7466602	Actinobacillus	minor
FJ435958	Actinobacillus	minor
FJ435959	Actinobacillus	minor
U65582	Actinobacillus	minor
AF024526	Actinobacillus	muris
AY362894	Actinobacillus	muris
AF033058	Actinobacillus	pleuropneumoniae
AF033059	Actinobacillus	pleuropneumoniae
AF033060	Actinobacillus	pleuropneumoniae
AF146371	Actinobacillus	pleuropneumoniae
AF224283	Actinobacillus	pleuropneumoniae
AF302255	Actinobacillus	pleuropneumoniae
AF302256	Actinobacillus	pleuropneumoniae
AY017472	Actinobacillus	pleuropneumoniae
CP000569	Actinobacillus	pleuropneumoniae
CP000569	Actinobacillus	pleuropneumoniae
CP000569	Actinobacillus	pleuropneumoniae
CP000687	Actinobacillus	pleuropneumoniae
CP000687	Actinobacillus	pleuropneumoniae
CP000687	Actinobacillus	pleuropneumoniae
CP000687	Actinobacillus	pleuropneumoniae
CP000687	Actinobacillus	pleuropneumoniae
CP000687	Actinobacillus	pleuropneumoniae
CP001091	Actinobacillus	pleuropneumoniae
CP001091	Actinobacillus	pleuropneumoniae
CP001091	Actinobacillus	pleuropneumoniae
CP001091	Actinobacillus	pleuropneumoniae
CP001091	Actinobacillus	pleuropneumoniae
CP001091	Actinobacillus	pleuropneumoniae
D30030	Actinobacillus	pleuropneumoniae
D30031	Actinobacillus	pleuropneumoniae
D30032	Actinobacillus	pleuropneumoniae
DQ229002	Actinobacillus	pleuropneumoniae
DQ229005	Actinobacillus	pleuropneumoniae
E05330	Actinobacillus	pleuropneumoniae
E05331	Actinobacillus	pleuropneumoniae
E05332	Actinobacillus	pleuropneumoniae
M75074	Actinobacillus	pleuropneumoniae
NC009053	Actinobacillus	pleuropneumoniae
NC009053	Actinobacillus	pleuropneumoniae
NC009053	Actinobacillus	pleuropneumoniae
NC010278	Actinobacillus	pleuropneumoniae
NC010278	Actinobacillus	pleuropneumoniae
NC010278	Actinobacillus	pleuropneumoniae
NC010278	Actinobacillus	pleuropneumoniae
NC010278	Actinobacillus	pleuropneumoniae
NC010278	Actinobacillus	pleuropneumoniae
NC010939	Actinobacillus	pleuropneumoniae
NC010939	Actinobacillus	pleuropneumoniae
NC010939	Actinobacillus	pleuropneumoniae
NC010939	Actinobacillus	pleuropneumoniae
NC010939	Actinobacillus	pleuropneumoniae
NC010939	Actinobacillus	pleuropneumoniae
AF268952	Actinobacillus	porcinus
AF268953	Actinobacillus	porcinus
AF268954	Actinobacillus	porcinus
AF268955	Actinobacillus	porcinus
AF268956	Actinobacillus	porcinus
AF268957	Actinobacillus	porcinus
AF268958	Actinobacillus	porcinus
AY362896	Actinobacillus	porcinus
DQ228978	Actinobacillus	porcinus
DQ229024	Actinobacillus	porcinus
DQ229072	Actinobacillus	porcinus
DQ229073	Actinobacillus	porcinus
DQ229075	Actinobacillus	porcinus
FJ437063	Actinobacillus	porcinus
FJ437064	Actinobacillus	porcinus
NR026030	Actinobacillus	porcinus
U65583	Actinobacillus	porcinus
AF486274	Actinobacillus	porcitonsillarum
AF486275	Actinobacillus	porcitonsillarum
DQ926691	Actinobacillus	porcitonsillarum
DQ926692	Actinobacillus	porcitonsillarum
EF173404	Actinobacillus	porcitonsillarum
EF173405	Actinobacillus	porcitonsillarum
EF173406	Actinobacillus	porcitonsillarum
EF173407	Actinobacillus	porcitonsillarum
EF173408	Actinobacillus	porcitonsillarum
EF173409	Actinobacillus	porcitonsillarum
EF173410	Actinobacillus	porcitonsillarum
EF173411	Actinobacillus	porcitonsillarum
EF173412	Actinobacillus	porcitonsillarum
EF173413	Actinobacillus	porcitonsillarum
AF025839	Actinobacillus	rossii
AF224289	Actinobacillus	rossii
AY362895	Actinobacillus	rossii
AY431030	Actinobacillus	rossii
AY431031	Actinobacillus	rossii
AY465360	Actinobacillus	rossii
AY465362	Actinobacillus	rossii
AY465363	Actinobacillus	rossii
AY465364	Actinobacillus	rossii
AY465365	Actinobacillus	rossii
AY465366	Actinobacillus	rossii
AY465367	Actinobacillus	rossii
AY465368	Actinobacillus	rossii
AY465369	Actinobacillus	rossii
DQ211720	Actinobacillus	rossii
DQ211721	Actinobacillus	rossii
DQ211722	Actinobacillus	rossii
DQ211723	Actinobacillus	rossii
DQ211724	Actinobacillus	rossii
DQ211725	Actinobacillus	rossii
DQ211726	Actinobacillus	rossii
DQ211727	Actinobacillus	rossii
DQ211728	Actinobacillus	rossii
DQ211729	Actinobacillus	rossii
DQ211730	Actinobacillus	rossii
NR027207	Actinobacillus	scotiae
Y09653	Actinobacillus	scotiae
AY362897	Actinobacillus	seminis
M75047	Actinobacillus	seminis
AAKC01000003	Actinobacillus	succinogenes
AAKC01000005	Actinobacillus	succinogenes
AF024525	Actinobacillus	succinogenes
AF024531	Actinobacillus	succinogenes
AF224303	Actinobacillus	succinogenes
AY362898	Actinobacillus	succinogenes
DQ458786	Actinobacillus	succinogenes
EU074771	Actinobacillus	succinogenes
FJ185169	Actinobacillus	succinogenes
NC009655	Actinobacillus	succinogenes
NC009655	Actinobacillus	succinogenes
NC009655	Actinobacillus	succinogenes
NC009655	Actinobacillus	succinogenes
NC009655	Actinobacillus	succinogenes
NC009655	Actinobacillus	succinogenes
NR024860	Actinobacillus	succinogenes
NZAAKC01000003	Actinobacillus	succinogenes
NZAAKC01000005	Actinobacillus	succinogenes
AF015299	Actinobacillus	suis
AF019645	Actinobacillus	suis
AY362899	Actinobacillus	suis
DQ666554	Actinobacillus	suis
DQ666561	Actinobacillus	suis
M75071	Actinobacillus	suis
AY362900	Actinobacillus	ureae
M75075	Actinobacillus	ureae
AJ420138	Actinomadura	atramentaria
NR026003	Actinomadura	atramentaria
U49000	Actinomadura	atramentaria
AB331652	Actinomadura	bangladeshensis
EU841643	Actinomadura	bangladeshensis
AF154127	Actinomadura	catellatispora
NR028753	Actinomadura	catellatispora
AB264086	Actinomadura	chibensis
FJ486377	Actinomadura	chibensis
AJ420139	Actinomadura	citrea
U49001	Actinomadura	citrea
NR026004	Actinomadura	coerulea
U49002	Actinomadura	coerulea
AB462291	Actinomadura	cremea
AB557595	Actinomadura	cremea
AF134067	Actinomadura	cremea
AJ293717	Actinomadura	cremea
EU741181	Actinomadura	cremea
NR029187	Actinomadura	cremea
U49003	Actinomadura	cremea
AJ420135	Actinomadura	echinospora
U49004	Actinomadura	echinospora
AF163114	Actinomadura	fibrosa
AJ293702	Actinomadura	fibrosa
AB006172	Actinomadura	formosensis
AF002263	Actinomadura	formosensis
AJ293703	Actinomadura	formosensis
AJ420140	Actinomadura	formosensis
AJ420137	Actinomadura	fulvescens
U49005	Actinomadura	fulvescens
AF153881	Actinomadura	glauciflava
GQ179654	Actinomadura	glauciflava
AM932278	Actinomadura	hallensis
DQ076484	Actinomadura	hallensis
AF163115	Actinomadura	hibisca
AJ293705	Actinomadura	hibisca
AJ420136	Actinomadura	hibisca
EU637009	Actinomadura	keratinilytica
GQ153848	Actinomadura	keratinilytica
NR026344	Actinomadura	kijaniata
U49006	Actinomadura	kijaniata
X97890	Actinomadura	kijaniata
AF163116	Actinomadura	livida
AJ293706	Actinomadura	livida
NR026006	Actinomadura	luteofluorescens
U49008	Actinomadura	luteofluorescens
AB364594	Actinomadura	macra
NR026007	Actinomadura	macra
U49009	Actinomadura	macra
D50668	Actinomadura	madurae
D85468	Actinomadura	madurae
EF371432	Actinomadura	madurae
NR026343	Actinomadura	madurae
U58527	Actinomadura	madurae
X97889	Actinomadura	madurae
AF277195	Actinomadura	mexicana
NR025110	Actinomadura	mexicana
AJ420134	Actinomadura	namibiensis
NR025515	Actinomadura	namibiensis
AB364595	Actinomadura	nitritigenes
AJ293708	Actinomadura	nitritigenes
AY035999	Actinomadura	nitritigenes
NR025652	Actinomadura	nitritigenes
AF163118	Actinomadura	oligospora
AJ293709	Actinomadura	oligospora
NR025021	Actinomadura	oligospora
AF163119	Actinomadura	pelletieri
AJ293710	Actinomadura	pelletieri
AF134069	Actinomadura	rubrobrunea
AJ293711	Actinomadura	rubrobrunea
EU637008	Actinomadura	rubrobrunea
NR026008	Actinomadura	rugatobispora
U49010	Actinomadura	rugatobispora
AB364581	Actinomadura	spadix
AF163120	Actinomadura	spadix
AJ293712	Actinomadura	spadix
AF163121	Actinomadura	umbrina
AJ293713	Actinomadura	umbrina
D50667	Actinomadura	verrucosospora
NR026009	Actinomadura	verrucosospora
U49011	Actinomadura	verrucosospora
AB364596	Actinomadura	vinacea
AF134070	Actinomadura	vinacea
NR025002	Actinomadura	vinacea
AJ420141	Actinomadura	viridis
D85467	Actinomadura	viridis
AF163122	Actinomadura	yumaensis
AJ293714	Actinomadura	yumaensis
NR025023	Actinomadura	yumaensis
X53224	Actinomyces	bovis
X81061	Actinomyces	bovis
AJ243891	Actinomyces	canis
AJ243892	Actinomyces	canis
NR025366	Actinomyces	canis
AJ421779	Actinomyces	cardiffensis
GU470888	Actinomyces	cardiffensis
GU561320	Actinomyces	cardiffensis
NR025521	Actinomyces	cardiffensis
AJ276805	Actinomyces	catuli
NR025397	Actinomyces	catuli
AJ249326	Actinomyces	coleocanis
NR028905	Actinomyces	coleocanis
AJ697609	Actinomyces	dentalis
NR025633	Actinomyces	dentalis
DQ985455	Actinomyces	denticolens
DQ985456	Actinomyces	denticolens
DQ985457	Actinomyces	denticolens
NR026181	Actinomyces	denticolens
X80412	Actinomyces	denticolens
AM084230	Actinomyces	europaeus
NR026363	Actinomyces	europaeus
Y08828	Actinomyces	europaeus
AJ404889	Actinomyces	funkei
NR028960	Actinomyces	funkei
FJ821296	Actinomyces	georgiae
GU561319	Actinomyces	georgiae
NR026182	Actinomyces	georgiae
X80413	Actinomyces	georgiae
NR029280	Actinomyces	gerencseriae
X80414	Actinomyces	gerencseriae
AJ540309	Actinomyces	graevenitzii
Y09589	Actinomyces	graevenitzii
AF433168	Actinomyces	hongkongensis
NR025200	Actinomyces	hongkongensis
NR026225	Actinomyces	hordeovulneris
X82448	Actinomyces	hordeovulneris
NR026180	Actinomyces	howellii
X80411	Actinomyces	howellii
AF489584	Actinomyces	hyovaginalis
AF489585	Actinomyces	hyovaginalis
AJ293302	Actinomyces	hyovaginalis
NR026097	Actinomyces	hyovaginalis
X69616	Actinomyces	hyovaginalis
AF479270	Actinomyces	israelii
NR026227	Actinomyces	israelii
X53228	Actinomyces	israelii
X82450	Actinomyces	israelii
AJ276405	Actinomyces	marimammalium
NR025395	Actinomyces	marimammalium
AB545934	Actinomyces	massiliensis
EF558367	Actinomyces	massiliensis
GU561321	Actinomyces	meyeri
NR029286	Actinomyces	meyeri
X82451	Actinomyces	meyeri
AB062278	Actinomyces	naeslundii
AF543282	Actinomyces	naeslundii
AJ234045	Actinomyces	naeslundii
AJ234048	Actinomyces	naeslundii
AJ234050	Actinomyces	naeslundii
AJ635359	Actinomyces	naeslundii
FJ823149	Actinomyces	naeslundii
GU561309	Actinomyces	naeslundii
GU561310	Actinomyces	naeslundii
GU561311	Actinomyces	naeslundii
GU561312	Actinomyces	naeslundii
M33911	Actinomyces	naeslundii
X53226	Actinomyces	naeslundii
X81062	Actinomyces	naeslundii
AJ508455	Actinomyces	nasicola
NR025568	Actinomyces	nasicola
AM084228	Actinomyces	neuii
AM084229	Actinomyces	neuii
X71861	Actinomyces	neuii
X71862	Actinomyces	neuii
AJ234037	Actinomyces	odontolyticus
AJ234040	Actinomyces	odontolyticus
AJ234041	Actinomyces	odontolyticus
AJ234042	Actinomyces	odontolyticus
AJ234043	Actinomyces	odontolyticus
AJ234047	Actinomyces	odontolyticus
AJ234054	Actinomyces	odontolyticus
GQ131411	Actinomyces	odontolyticus
GU561316	Actinomyces	odontolyticus
GU561317	Actinomyces	odontolyticus
GU561318	Actinomyces	odontolyticus
M33910	Actinomyces	odontolyticus
NZAAYI02000004	Actinomyces	odontolyticus
NZAAYI02000004	Actinomyces	odontolyticus
NZACYT01000123	Actinomyces	odontolyticus
NZACYT02000005	Actinomyces	odontolyticus
X53227	Actinomyces	odontolyticus
X80504	Actinomyces	odontolyticus
AJ507295	Actinomyces	oricola
NR025559	Actinomyces	oricola
AB545935	Actinomyces	oris
GQ421308	Actinomyces	oris
GQ421309	Actinomyces	oris
GQ421310	Actinomyces	oris
GQ421311	Actinomyces	oris
GQ421312	Actinomyces	oris
GQ421313	Actinomyces	oris
GQ421314	Actinomyces	oris
GQ421315	Actinomyces	oris
GQ421316	Actinomyces	oris
GQ421317	Actinomyces	oris
GQ421318	Actinomyces	oris
GQ421319	Actinomyces	oris
GQ421320	Actinomyces	oris
GU561322	Actinomyces	oris
GU561323	Actinomyces	oris
GU561324	Actinomyces	oris
AJ251986	Actinomyces	radicidentis
NR025379	Actinomyces	radicidentis
NR026169	Actinomyces	radingae
X78719	Actinomyces	radingae
DQ072005	Actinomyces	ruminocola
DQ072006	Actinomyces	ruminocola
AJ277385	Actinomyces	suimastitidis
NR025401	Actinomyces	suimastitidis
HM210084	Actinomyces	turicensis
X78721	Actinomyces	turicensis
AJ243791	Actinomyces	urogenitalis
AJ243893	Actinomyces	urogenitalis
AJ243894	Actinomyces	urogenitalis
NR025364	Actinomyces	urogenitalis
NZACFH01000038	Actinomyces	urogenitalis
AJ427451	Actinomyces	vaccimaxillae
NR025523	Actinomyces	vaccimaxillae
AB538436	Actinomyces	viscosus
AF543286	Actinomyces	viscosus
AJ234046	Actinomyces	viscosus
AJ234053	Actinomyces	viscosus
AJ234056	Actinomyces	viscosus
FJ823139	Actinomyces	viscosus
GU561308	Actinomyces	viscosus
M33908	Actinomyces	viscosus
NR026228	Actinomyces	viscosus
NZACRE01000096	Actinomyces	viscosus
X53225	Actinomyces	viscosus
X82453	Actinomyces	viscosus
Y17005	Aerococcus	christensenii
Y17318	Aerococcus	christensenii
AF318316	Aerococcus	sanguinicola
AJ2765122	Aerococcus	sanguinicola
AY837833	Aerococcus	sanguinicola
NR025396	Aerococcus	sanguinicola
AY422711	Aerococcus	urinae
AY422712	Aerococcus	urinae
AY422713	Aerococcus	urinae
AY422714	Aerococcus	urinae
AY422715	Aerococcus	urinae
AY422716	Aerococcus	urinae
AY422717	Aerococcus	urinae
M77819	Aerococcus	urinae
U64456	Aerococcus	urinae
U64457	Aerococcus	urinae
U64458	Aerococcus	urinae
U64459	Aerococcus	urinae
U64460	Aerococcus	urinae
AJ2783412	Aerococcus	urinaehominis
NR028922	Aerococcus	urinaehominis
AM292063	Aerococcus	viridans
AY707773	Aerococcus	viridans
AY707774	Aerococcus	viridans
AY707775	Aerococcus	viridans
AY707776	Aerococcus	viridans
AY707777	Aerococcus	viridans
AY707778	Aerococcus	viridans
AY707779	Aerococcus	viridans
AY707780	Aerococcus	viridans
AY707781	Aerococcus	viridans
AY707782	Aerococcus	viridans
DQ371239	Aerococcus	viridans
EU075039	Aerococcus	viridans
GQ161096	Aerococcus	viridans
M587972	Aerococcus	viridans
NZADNT01000041	Aerococcus	viridans
EU770295	Aeromonas	allosaccharophila
FJ233858	Aeromonas	allosaccharophila
FJ940841	Aeromonas	allosaccharophila
GQ359956	Aeromonas	allosaccharophila
GU205192	Aeromonas	allosaccharophila
GU205199	Aeromonas	allosaccharophila
GU722154	Aeromonas	allosaccharophila
NR025945	Aeromonas	allosaccharophila
S39232	Aeromonas	allosaccharophila
AB034759	Aeromonas	bestiarum
AY987749	Aeromonas	bestiarum
AY987750	Aeromonas	bestiarum
AY987755	Aeromonas	bestiarum
AY987756	Aeromonas	bestiarum
AY987757	Aeromonas	bestiarum
FM999975	Aeromonas	bestiarum
FM999976	Aeromonas	bestiarum
FM999977	Aeromonas	bestiarum
HM007582	Aeromonas	bestiarum
NR026089	Aeromonas	bestiarum
X60406	Aeromonas	bestiarum
EF634208	Aeromonas	bv
EF634210	Aeromonas	bv
EF634211	Aeromonas	bv
EF634212	Aeromonas	bv
EF634213	Aeromonas	bv
FJ233862	Aeromonas	bv
FJ233863	Aeromonas	bv
FJ233864	Aeromonas	bv
FJ233865	Aeromonas	bv
AB211226	Aeromonas	culicicola
AF1709144	Aeromonas	culicicola
AY130991	Aeromonas	culicicola
AY130992	Aeromonas	culicicola
AY347677	Aeromonas	culicicola
AY347678	Aeromonas	culicicola
AY347679	Aeromonas	culicicola
AY347680	Aeromonas	culicicola
AY347681	Aeromonas	culicicola
AY347682	Aeromonas	culicicola
AJ224309	Aeromonas	encheleia
AJ458408	Aeromonas	encheleia
AJ458409	Aeromonas	encheleia
AJ458414	Aeromonas	encheleia
AJ458415	Aeromonas	encheleia
AJ458416	Aeromonas	encheleia
AY987726	Aeromonas	enteropelogenes
AY987742	Aeromonas	enteropelogenes
EF465529	Aeromonas	enteropelogenes
EU770300	Aeromonas	enteropelogenes
FJ940838	Aeromonas	enteropelogenes
FJ940842	Aeromonas	enteropelogenes
FJ940843	Aeromonas	enteropelogenes
FJ940844	Aeromonas	enteropelogenes
FJ940845	Aeromonas	enteropelogenes
GQ304779	Aeromonas	enteropelogenes
X60415	Aeromonas	enteropelogenes
X71121	Aeromonas	enteropelogenes
AJ458411	Aeromonas	eucrenophila
EU730930	Aeromonas	eucrenophila
X60411	Aeromonas	eucrenophila
X74675	Aeromonas	eucrenophila
AB032088	Aeromonas	hydrophila
AB034761	Aeromonas	hydrophila
AB034762	Aeromonas	hydrophila
AB368776	Aeromonas	hydrophila
AB472949	Aeromonas	hydrophila
AB472951	Aeromonas	hydrophila
AB472953	Aeromonas	hydrophila
AB472954	Aeromonas	hydrophila
AF099021	Aeromonas	hydrophila
AF099022	Aeromonas	hydrophila
AF468055	Aeromonas	hydrophila
AF468056	Aeromonas	hydrophila
AJ508765	Aeromonas	hydrophila
AJ508766	Aeromonas	hydrophila
AM184217	Aeromonas	hydrophila
AM184219	Aeromonas	hydrophila
AM184242	Aeromonas	hydrophila
AM184246	Aeromonas	hydrophila
AM184260	Aeromonas	hydrophila
AM184262	Aeromonas	hydrophila
AM184282	Aeromonas	hydrophila
AM184287	Aeromonas	hydrophila
AM184306	Aeromonas	hydrophila
AM262151	Aeromonas	hydrophila
AM262157	Aeromonas	hydrophila
AM945539	Aeromonas	hydrophila
AM992183	Aeromonas	hydrophila
AM992184	Aeromonas	hydrophila
AM992185	Aeromonas	hydrophila
AM9921973	Aeromonas	hydrophila
AY264937	Aeromonas	hydrophila
AY538658	Aeromonas	hydrophila
AY686711	Aeromonas	hydrophila
AY827493	Aeromonas	hydrophila
AY900170	Aeromonas	hydrophila
AY966887	Aeromonas	hydrophila
AY987394	Aeromonas	hydrophila
AY987732	Aeromonas	hydrophila
AY987733	Aeromonas	hydrophila
AY987734	Aeromonas	hydrophila
AY987735	Aeromonas	hydrophila
AY987736	Aeromonas	hydrophila
AY987737	Aeromonas	hydrophila
AY987739	Aeromonas	hydrophila
AY987741	Aeromonas	hydrophila
AY987754	Aeromonas	hydrophila
CP000462	Aeromonas	hydrophila
CP000462	Aeromonas	hydrophila
CP000462	Aeromonas	hydrophila
CP000462	Aeromonas	hydrophila
CP000462	Aeromonas	hydrophila
CP000462	Aeromonas	hydrophila
CP000462	Aeromonas	hydrophila
CP000462	Aeromonas	hydrophila
CP000462	Aeromonas	hydrophila
CP000462	Aeromonas	hydrophila
DQ095911	Aeromonas	hydrophila
DQ166946	Aeromonas	hydrophila
DQ2077282	Aeromonas	hydrophila
DQ539497	Aeromonas	hydrophila
EF077527	Aeromonas	hydrophila
EF645798	Aeromonas	hydrophila
EF645799	Aeromonas	hydrophila
EF669478	Aeromonas	hydrophila
EU301771	Aeromonas	hydrophila
EU669667	Aeromonas	hydrophila
EU678635	Aeromonas	hydrophila
EU696781	Aeromonas	hydrophila
EU700096	Aeromonas	hydrophila
EU770274	Aeromonas	hydrophila
EU770275	Aeromonas	hydrophila
EU770277	Aeromonas	hydrophila
FJ202054	Aeromonas	hydrophila
FJ233856	Aeromonas	hydrophila
FJ233857	Aeromonas	hydrophila
FJ440680	Aeromonas	hydrophila
FJ462702	Aeromonas	hydrophila
FJ494900	Aeromonas	hydrophila
FJ515776	Aeromonas	hydrophila
FJ515777	Aeromonas	hydrophila
FJ562211	Aeromonas	hydrophila
FJ599747	Aeromonas	hydrophila
FJ794069	Aeromonas	hydrophila
FJ940795	Aeromonas	hydrophila
FJ940799	Aeromonas	hydrophila
FJ940823	Aeromonas	hydrophila
FJ940826	Aeromonas	hydrophila
FJ940833	Aeromonas	hydrophila
FJ940839	Aeromonas	hydrophila
FJ976606	Aeromonas	hydrophila
FN997612	Aeromonas	hydrophila
FN997613	Aeromonas	hydrophila
FN997617	Aeromonas	hydrophila
FN997627	Aeromonas	hydrophila
GQ141871	Aeromonas	hydrophila
GQ184148	Aeromonas	hydrophila
GQ262778	Aeromonas	hydrophila
GQ280903	Aeromonas	hydrophila
GQ292549	Aeromonas	hydrophila
GQ352498	Aeromonas	hydrophila
GQ403071	Aeromonas	hydrophila
GQ403072	Aeromonas	hydrophila
GQ407267	Aeromonas	hydrophila
GQ470995	Aeromonas	hydrophila
GQ470996	Aeromonas	hydrophila
GQ983052	Aeromonas	hydrophila
GU013470	Aeromonas	hydrophila
GU169711	Aeromonas	hydrophila
GU204971	Aeromonas	hydrophila
GU205190	Aeromonas	hydrophila
GU205194	Aeromonas	hydrophila
GU227144	Aeromonas	hydrophila
GU296671	Aeromonas	hydrophila
GU296672	Aeromonas	hydrophila
GU296673	Aeromonas	hydrophila
GU563992	Aeromonas	hydrophila
GU563993	Aeromonas	hydrophila
GU563994	Aeromonas	hydrophila
GU563995	Aeromonas	hydrophila
GU596499	Aeromonas	hydrophila
HM044908	Aeromonas	hydrophila
HM044909	Aeromonas	hydrophila
HM044910	Aeromonas	hydrophila
HM044911	Aeromonas	hydrophila
HM044912	Aeromonas	hydrophila
HM802878	Aeromonas	hydrophila
M59148	Aeromonas	hydrophila
NC008570	Aeromonas	hydrophila
NC008570	Aeromonas	hydrophila
NC008570	Aeromonas	hydrophila
NC008570	Aeromonas	hydrophila
NC008570	Aeromonas	hydrophila
NC008570	Aeromonas	hydrophila
NC008570	Aeromonas	hydrophila
NC008570	Aeromonas	hydrophila
NC008570	Aeromonas	hydrophila
NC008570	Aeromonas	hydrophila
X60404	Aeromonas	hydrophila
X74676	Aeromonas	hydrophila
X74677	Aeromonas	hydrophila
X87271	Aeromonas	hydrophila
AF099025	Aeromonas	jandaei
AF099026	Aeromonas	jandaei
AY987745	Aeromonas	jandaei
DQ837028	Aeromonas	jandaei
FJ233860	Aeromonas	jandaei
FJ870661	Aeromonas	jandaei
FJ940804	Aeromonas	jandaei
FJ940805	Aeromonas	jandaei
FJ940815	Aeromonas	jandaei
FJ940816	Aeromonas	jandaei
FJ940821	Aeromonas	jandaei
FJ940830	Aeromonas	jandaei
FJ940832	Aeromonas	jandaei
X60413	Aeromonas	jandaei
X74678	Aeromonas	jandaei
AF157690	Aeromonas	media
AF418214	Aeromonas	media
AF418215	Aeromonas	media
AF418216	Aeromonas	media
AF418217	Aeromonas	media
AF418218	Aeromonas	media
AF418219	Aeromonas	media
AM262149	Aeromonas	media
AM262150	Aeromonas	media
AM262152	Aeromonas	media
AM943038	Aeromonas	media
AY928481	Aeromonas	media
AY987747	Aeromonas	media
AY987773	Aeromonas	media
EU488681	Aeromonas	media
EU488682	Aeromonas	media
EU488683	Aeromonas	media
EU488684	Aeromonas	media
FJ168773	Aeromonas	media
FJ824118	Aeromonas	media
FJ940794	Aeromonas	media
FJ940809	Aeromonas	media
FJ940831	Aeromonas	media
FJ940840	Aeromonas	media
GU174503	Aeromonas	media
GU174505	Aeromonas	media
GU205201	Aeromonas	media
GU810523	Aeromonas	media
X60410	Aeromonas	media
X74679	Aeromonas	media
AY532688	Aeromonas	molluscorum
AY532689	Aeromonas	molluscorum
AY532690	Aeromonas	molluscorum
AY532691	Aeromonas	molluscorum
AY532692	Aeromonas	molluscorum
AY987772	Aeromonas	molluscorum
NR025807	Aeromonas	molluscorum
FM999970	Aeromonas	piscicola
FM999971	Aeromonas	piscicola
FM999972	Aeromonas	piscicola
FM999973	Aeromonas	piscicola
AJ223180	Aeromonas	popoffii
AJ223181	Aeromonas	popoffii
AJ224308	Aeromonas	popoffii
AY534350	Aeromonas	popoffii
AY987777	Aeromonas	popoffii
FM999978	Aeromonas	popoffii
FM999979	Aeromonas	popoffii
GU205196	Aeromonas	popoffii
NR025317	Aeromonas	popoffii
AB034760	Aeromonas	punctata
AM184267	Aeromonas	punctata
AM184292	Aeromonas	punctata
AM184293	Aeromonas	punctata
AM184294	Aeromonas	punctata
AM184296	Aeromonas	punctata
AM992180	Aeromonas	punctata
AM9921882	Aeromonas	punctata
AY966888	Aeromonas	punctata
AY987723	Aeromonas	punctata
AY987725	Aeromonas	punctata
AY987727	Aeromonas	punctata
AY987728	Aeromonas	punctata
AY987758	Aeromonas	punctata
AY987759	Aeromonas	punctata
AY987760	Aeromonas	punctata
AY987761	Aeromonas	punctata
AY987776	Aeromonas	punctata
DQ392982	Aeromonas	punctata
DQ979324	Aeromonas	punctata
EU081511	Aeromonas	punctata
EU082830	Aeromonas	punctata
EU082831	Aeromonas	punctata
EU488685	Aeromonas	punctata
EU488686	Aeromonas	punctata
EU488687	Aeromonas	punctata
EU488688	Aeromonas	punctata
EU488689	Aeromonas	punctata
EU488690	Aeromonas	punctata
EU488691	Aeromonas	punctata
EU770296	Aeromonas	punctata
FJ026735	Aeromonas	punctata
FJ168769	Aeromonas	punctata
FJ168770	Aeromonas	punctata
FJ168772	Aeromonas	punctata
FJ168774	Aeromonas	punctata
FJ168775	Aeromonas	punctata
FJ168776	Aeromonas	punctata
FJ168777	Aeromonas	punctata
FJ233859	Aeromonas	punctata
FJ407187	Aeromonas	punctata
FJ544348	Aeromonas	punctata
FJ544354	Aeromonas	punctata
FJ544359	Aeromonas	punctata
FJ544362	Aeromonas	punctata
FJ544390	Aeromonas	punctata
FJ544391	Aeromonas	punctata
FJ544406	Aeromonas	punctata
FJ940796	Aeromonas	punctata
FJ940797	Aeromonas	punctata
FJ940800	Aeromonas	punctata
FJ940803	Aeromonas	punctata
FJ940806	Aeromonas	punctata
FJ940812	Aeromonas	punctata
FJ940829	Aeromonas	punctata
FJ947060	Aeromonas	punctata
GQ401237	Aeromonas	punctata
GU205193	Aeromonas	punctata
GU205198	Aeromonas	punctata
GU205200	Aeromonas	punctata
HM172499	Aeromonas	punctata
NR029252	Aeromonas	punctata
X60408	Aeromonas	punctata
X60409	Aeromonas	punctata
X74674	Aeromonas	punctata
AB027005	Aeromonas	salmonicida
AB027006	Aeromonas	salmonicida
AB027541	Aeromonas	salmonicida
AB027542	Aeromonas	salmonicida
AB027543	Aeromonas	salmonicida
AB0275442	Aeromonas	salmonicida
AB027545	Aeromonas	salmonicida
AB027546	Aeromonas	salmonicida
AB211227	Aeromonas	salmonicida
AB504900	Aeromonas	salmonicida
AF108136	Aeromonas	salmonicida
AF134065	Aeromonas	salmonicida
AF200329	Aeromonas	salmonicida
AJ009859	Aeromonas	salmonicida
AM296501	Aeromonas	salmonicida
AM296502	Aeromonas	salmonicida
AM296503	Aeromonas	salmonicida
AM296504	Aeromonas	salmonicida
AM296505	Aeromonas	salmonicida
AM296506	Aeromonas	salmonicida
AM296507	Aeromonas	salmonicida
AM296508	Aeromonas	salmonicida
AM296509	Aeromonas	salmonicida
AM296510	Aeromonas	salmonicida
AM931169	Aeromonas	salmonicida
AY786177	Aeromonas	salmonicida
AY786178	Aeromonas	salmonicida
AY910844	Aeromonas	salmonicida
AY987751	Aeromonas	salmonicida
CP000644	Aeromonas	salmonicida
CP000644	Aeromonas	salmonicida
CP000644	Aeromonas	salmonicida
CP000644	Aeromonas	salmonicida
CP000644	Aeromonas	salmonicida
CP000644	Aeromonas	salmonicida
CP000644	Aeromonas	salmonicida
CP000644	Aeromonas	salmonicida
CP000644	Aeromonas	salmonicida
DQ099332	Aeromonas	salmonicida
EU021049	Aeromonas	salmonicida
FJ233861	Aeromonas	salmonicida
FJ936134	Aeromonas	salmonicida
GQ266403	Aeromonas	salmonicida
GQ266404	Aeromonas	salmonicida
GQ266405	Aeromonas	salmonicida
GQ8696452	Aeromonas	salmonicida
GQ8696462	Aeromonas	salmonicida
GQ8696472	Aeromonas	salmonicida
GQ8696512	Aeromonas	salmonicida
GQ8696522	Aeromonas	salmonicida
GQ9966012	Aeromonas	salmonicida
GQ9966022	Aeromonas	salmonicida
GU596990	Aeromonas	salmonicida
NC009348	Aeromonas	salmonicida
NC009348	Aeromonas	salmonicida
NC009348	Aeromonas	salmonicida
NC009348	Aeromonas	salmonicida
NC009348	Aeromonas	salmonicida
NC009348	Aeromonas	salmonicida
NC009348	Aeromonas	salmonicida
NC009348	Aeromonas	salmonicida
NC009348	Aeromonas	salmonicida
NR025001	Aeromonas	salmonicida
NR025295	Aeromonas	salmonicida
X60405	Aeromonas	salmonicida
X60407	Aeromonas	salmonicida
X71836	Aeromonas	salmonicida
X74680	Aeromonas	salmonicida
X74681	Aeromonas	salmonicida
AY987730	Aeromonas	schubertii
FJ233866	Aeromonas	schubertii
GQ844301	Aeromonas	schubertii
GQ844302	Aeromonas	schubertii
GQ844303	Aeromonas	schubertii
GQ845450	Aeromonas	schubertii
GQ845451	Aeromonas	schubertii
GQ845452	Aeromonas	schubertii
GQ845453	Aeromonas	schubertii
X60416	Aeromonas	schubertii
X74682	Aeromonas	schubertii
AJ536821	Aeromonas	simiae
GQ860944	Aeromonas	simiae
GQ860945	Aeromonas	simiae
NR025585	Aeromonas	simiae
AB472942	Aeromonas	sobria
AB472943	Aeromonas	sobria
AB472944	Aeromonas	sobria
AB472945	Aeromonas	sobria
AB472946	Aeromonas	sobria
AB472947	Aeromonas	sobria
AB472948	Aeromonas	sobria
AB472952	Aeromonas	sobria
AY827494	Aeromonas	sobria
EU916710	Aeromonas	sobria
FJ461353	Aeromonas	sobria
GQ205446	Aeromonas	sobria
GQ232759	Aeromonas	sobria
GU187060	Aeromonas	sobria
HM358836	Aeromonas	sobria
X60412	Aeromonas	sobria
X74683	Aeromonas	sobria
AB472950	Aeromonas	veronii
AF099023	Aeromonas	veronii
AF099024	Aeromonas	veronii
AF410949	Aeromonas	veronii
AM184224	Aeromonas	veronii
AY928470	Aeromonas	veronii
AY928471	Aeromonas	veronii
AY928472	Aeromonas	veronii
AY928473	Aeromonas	veronii
AY928474	Aeromonas	veronii
AY928475	Aeromonas	veronii
AY928476	Aeromonas	veronii
AY928477	Aeromonas	veronii
AY928478	Aeromonas	veronii
AY928479	Aeromonas	veronii
AY928480	Aeromonas	veronii
AY987724	Aeromonas	veronii
AY987729	Aeromonas	veronii
AY987744	Aeromonas	veronii
AY987746	Aeromonas	veronii
AY987748	Aeromonas	veronii
AY987762	Aeromonas	veronii
AY987763	Aeromonas	veronii
AY987778	Aeromonas	veronii
DQ029351	Aeromonas	veronii
EF371904	Aeromonas	veronii
EF428988	Aeromonas	veronii
EF446897	Aeromonas	veronii
EF631962	Aeromonas	veronii
EF631963	Aeromonas	veronii
EF634207	Aeromonas	veronii
EF634209	Aeromonas	veronii
EF669480	Aeromonas	veronii
EU069415	Aeromonas	veronii
EU488692	Aeromonas	veronii
EU488693	Aeromonas	veronii
EU488694	Aeromonas	veronii
EU488695	Aeromonas	veronii
EU488696	Aeromonas	veronii
EU488697	Aeromonas	veronii
EU488698	Aeromonas	veronii
EU488699	Aeromonas	veronii
EU770270	Aeromonas	veronii
EU770271	Aeromonas	veronii
EU770272	Aeromonas	veronii
EU770273	Aeromonas	veronii
EU770276	Aeromonas	veronii
EU770278	Aeromonas	veronii
EU770279	Aeromonas	veronii
EU770280	Aeromonas	veronii
EU770281	Aeromonas	veronii
EU770282	Aeromonas	veronii
EU770283	Aeromonas	veronii
EU770284	Aeromonas	veronii
EU770285	Aeromonas	veronii
EU770286	Aeromonas	veronii
EU770287	Aeromonas	veronii
EU770288	Aeromonas	veronii
EU770289	Aeromonas	veronii
EU770290	Aeromonas	veronii
EU770291	Aeromonas	veronii
EU770292	Aeromonas	veronii
EU770293	Aeromonas	veronii
EU770294	Aeromonas	veronii
EU770297	Aeromonas	veronii
EU770298	Aeromonas	veronii
EU770299	Aeromonas	veronii
EU770301	Aeromonas	veronii
EU770302	Aeromonas	veronii
EU770303	Aeromonas	veronii
EU770304	Aeromonas	veronii
EU770305	Aeromonas	veronii
EU770306	Aeromonas	veronii
EU770307	Aeromonas	veronii
EU770308	Aeromonas	veronii
EU770309	Aeromonas	veronii
EU916707	Aeromonas	veronii
FJ168771	Aeromonas	veronii
FJ494902	Aeromonas	veronii
FJ494903	Aeromonas	veronii
FJ494905	Aeromonas	veronii
FJ494906	Aeromonas	veronii
FJ653620	Aeromonas	veronii
FJ711771	Aeromonas	veronii
FJ808727	Aeromonas	veronii
FJ940793	Aeromonas	veronii
FJ940798	Aeromonas	veronii
FJ940801	Aeromonas	veronii
FJ940802	Aeromonas	veronii
FJ940807	Aeromonas	veronii
FJ940808	Aeromonas	veronii
FJ940810	Aeromonas	veronii
FJ940811	Aeromonas	veronii
FJ940813	Aeromonas	veronii
FJ940814	Aeromonas	veronii
FJ940817	Aeromonas	veronii
FJ940818	Aeromonas	veronii
FJ940819	Aeromonas	veronii
FJ940820	Aeromonas	veronii
FJ940822	Aeromonas	veronii
FJ940824	Aeromonas	veronii
FJ940825	Aeromonas	veronii
FJ940827	Aeromonas	veronii
FJ940828	Aeromonas	veronii
FJ940834	Aeromonas	veronii
FJ940835	Aeromonas	veronii
FJ940836	Aeromonas	veronii
FJ940837	Aeromonas	veronii
FJ940846	Aeromonas	veronii
FJ940847	Aeromonas	veronii
FJ940848	Aeromonas	veronii
FJ940849	Aeromonas	veronii
FJ940850	Aeromonas	veronii
FJ966347	Aeromonas	veronii
FJ966348	Aeromonas	veronii
FN432809	Aeromonas	veronii
GQ180116	Aeromonas	veronii
GQ280902	Aeromonas	veronii
GQ334329	Aeromonas	veronii
GQ983054	Aeromonas	veronii
GU735964	Aeromonas	veronii
GU990233	Aeromonas	veronii
HM240294	Aeromonas	veronii
X60414	Aeromonas	veronii
X74684	Aeromonas	veronii
ABXA01000039	Anaerococcus	hydrogenalis
D14140	Anaerococcus	hydrogenalis
NZABXA01000039	Anaerococcus	hydrogenalis
AF542233	Anaerococcus	lactolyticus
D14154	Anaerococcus	lactolyticus
NZABYO01000217	Anaerococcus	lactolyticus
NR026360	Anaerococcus	octavius
Y07841	Anaerococcus	octavius
AB558162	Anaerococcus	prevotii
AF542232	Anaerococcus	prevotii
CP001708	Anaerococcus	prevotii
CP001708	Anaerococcus	prevotii
CP001708	Anaerococcus	prevotii
CP001708	Anaerococcus	prevotii
D14139	Anaerococcus	prevotii
D14153	Anaerococcus	prevotii
AF542234	Anaerococcus	tetradius
D14142	Anaerococcus	tetradius
GQ422749	Anaerococcus	tetradius
NZACGC01000107	Anaerococcus	tetradius
AF542229	Anaerococcus	vaginalis
D14146	Anaerococcus	vaginalis
NZACXU01000016	Anaerococcus	vaginalis
AB196475	Anaplasma	bovis
AB211163	Anaplasma	bovis
AY144729	Anaplasma	bovis
FJ169957	Anaplasma	bovis
GU937011	Anaplasma	bovis
GU937012	Anaplasma	bovis
GU937013	Anaplasma	bovis
GU937014	Anaplasma	bovis
GU937015	Anaplasma	bovis
GU937016	Anaplasma	bovis
GU937017	Anaplasma	bovis
GU937018	Anaplasma	bovis
GU937019	Anaplasma	bovis
GU937020	Anaplasma	bovis
GU937021	Anaplasma	bovis
GU937022	Anaplasma	bovis
GU937023	Anaplasma	bovis
HM131217	Anaplasma	bovis
HM131218	Anaplasma	bovis
U03775	Anaplasma	bovis
AB211164	Anaplasma	centrale
AF283007	Anaplasma	centrale
AF309869	Anaplasma	centrale
AF318944	Anaplasma	centrale
AF414868	Anaplasma	centrale
AF414869	Anaplasma	centrale
CP001759	Anaplasma	centrale
EF520686	Anaplasma	centrale
EF520687	Anaplasma	centrale
EF520688	Anaplasma	centrale
EF520689	Anaplasma	centrale
EF520690	Anaplasma	centrale
AF309866	Anaplasma	marginale
AF309867	Anaplasma	marginale
AF309868	Anaplasma	marginale
AF311303	Anaplasma	marginale
AF414871	Anaplasma	marginale
AF414872	Anaplasma	marginale
AF414873	Anaplasma	marginale
AF414874	Anaplasma	marginale
AF414875	Anaplasma	marginale
AF414876	Anaplasma	marginale
AF414877	Anaplasma	marginale
AF414878	Anaplasma	marginale
AJ633048	Anaplasma	marginale
AY048816	Anaplasma	marginale
CP000030	Anaplasma	marginale
DQ341369	Anaplasma	marginale
DQ341370	Anaplasma	marginale
FJ226454	Anaplasma	marginale
HM439433	Anaplasma	marginale
M60313	Anaplasma	marginale
NZABOP01000022	Anaplasma	marginale
NZABOQ01000017	Anaplasma	marginale
NZABOR01000019	Anaplasma	marginale
AF309865	Anaplasma	ovis
AF318945	Anaplasma	ovis
AF414870	Anaplasma	ovis
AJ633049	Anaplasma	ovis
AJ633050	Anaplasma	ovis
AJ633051	Anaplasma	ovis
AJ633052	Anaplasma	ovis
AY262124	Anaplasma	ovis
EF587237	Anaplasma	ovis
EU709493	Anaplasma	ovis
FJ169956	Anaplasma	ovis
AB196720	Anaplasma	phagocytophilum
AB196721	Anaplasma	phagocytophilum
AF093788	Anaplasma	phagocytophilum
AF093789	Anaplasma	phagocytophilum
AF172164	Anaplasma	phagocytophilum
AF172165	Anaplasma	phagocytophilum
AF172166	Anaplasma	phagocytophilum
AF172167	Anaplasma	phagocytophilum
AY0554693	Anaplasma	phagocytophilum
AY527213	Anaplasma	phagocytophilum
AY527214	Anaplasma	phagocytophilum
AY969010	Anaplasma	phagocytophilum
AY969011	Anaplasma	phagocytophilum
AY969012	Anaplasma	phagocytophilum
AY969013	Anaplasma	phagocytophilum
AY969014	Anaplasma	phagocytophilum
AY969015	Anaplasma	phagocytophilum
CP000235	Anaplasma	phagocytophilum
DQ342324	Anaplasma	phagocytophilum
DQ449945	Anaplasma	phagocytophilum
DQ449946	Anaplasma	phagocytophilum
DQ449947	Anaplasma	phagocytophilum
DQ449948	Anaplasma	phagocytophilum
DQ4588052	Anaplasma	phagocytophilum
DQ4588072	Anaplasma	phagocytophilum
DQ4588082	Anaplasma	phagocytophilum
GQ412337	Anaplasma	phagocytophilum
GQ412338	Anaplasma	phagocytophilum
GQ412339	Anaplasma	phagocytophilum
HM366579	Anaplasma	phagocytophilum
HM366580	Anaplasma	phagocytophilum
HM366581	Anaplasma	phagocytophilum
HM366582	Anaplasma	phagocytophilum
HM366583	Anaplasma	phagocytophilum
HM366584	Anaplasma	phagocytophilum
HM366585	Anaplasma	phagocytophilum
HM366586	Anaplasma	phagocytophilum
HM366587	Anaplasma	phagocytophilum
HM366588	Anaplasma	phagocytophilum
HM366589	Anaplasma	phagocytophilum
HM366590	Anaplasma	phagocytophilum
HM439430	Anaplasma	phagocytophilum
M73220	Anaplasma	phagocytophilum
M73224	Anaplasma	phagocytophilum
NC007797	Anaplasma	phagocytophilum
AF156784	Anaplasma	platys
AF286699	Anaplasma	platys
AF287153	Anaplasma	platys
AF303467	Anaplasma	platys
AF399917	Anaplasma	platys
AF536828	Anaplasma	platys
AY077619	Anaplasma	platys
AY530806	Anaplasma	platys
EF139459	Anaplasma	platys
EU439943	Anaplasma	platys
AF314538	Arcobacter	butzleri
AY621116	Arcobacter	butzleri
CP000361	Arcobacter	butzleri
CP000361	Arcobacter	butzleri
CP000361	Arcobacter	butzleri
CP000361	Arcobacter	butzleri
CP000361	Arcobacter	butzleri
DQ464340	Arcobacter	butzleri
DQ464341	Arcobacter	butzleri
DQ464342	Arcobacter	butzleri
DQ464343	Arcobacter	butzleri
FJ968634	Arcobacter	butzleri
NC009850	Arcobacter	butzleri
NC009850	Arcobacter	butzleri
NC009850	Arcobacter	butzleri
NC009850	Arcobacter	butzleri
NC009850	Arcobacter	butzleri
AJ607391	Arcobacter	cibarius
AJ607392	Arcobacter	cibarius
AY314755	Arcobacter	cryaerophilus
EF064151	Arcobacter	cryaerophilus
L14624	Arcobacter	cryaerophilus
NR025905	Arcobacter	cryaerophilus
U25805	Arcobacter	cryaerophilus
EU669904	Arcobacter	mytili
EU669906	Arcobacter	mytili
FJ156092	Arcobacter	mytili
EU106661	Arcobacter	nitrofigilis
EU106662	Arcobacter	nitrofigilis
L14627	Arcobacter	nitrofigilis
NR025906	Arcobacter	nitrofigilis
FN650332	Arcobacter	trophiarum
FN650333	Arcobacter	trophiarum
DQ158204	Averyella	dalhousiensis
DQ158205	Averyella	dalhousiensis
DQ158206	Averyella	dalhousiensis
DQ481464	Averyella	dalhousiensis
GQ284394	Bacillus	acidiceler
GQ284498	Bacillus	acidiceler
AB240208	Bacillus	acidicola
EU231617	Bacillus	acidicola
GQ389780	Bacillus	acidicola
AB362281	Bacillus	aeolius
AJ504797	Bacillus	aeolius
NR025557	Bacillus	aeolius
FJ592172	Bacillus	aerophilus
GU339235	Bacillus	aerophilus
GU339271	Bacillus	aerophilus
AB062696	Bacillus	aestuarii
GQ918255	Bacillus	aestuarii
GQ980243	Bacillus	aestuarii
AB211544	Bacillus	agaradhaerens
AY553093	Bacillus	agaradhaerens
FN432808	Bacillus	agaradhaerens
GQ121032	Bacillus	agaradhaerens
NR026142	Bacillus	agaradhaerens
HM768321	Bacillus	akibai
NR028620	Bacillus	akibai
AB363730	Bacillus	alcalophilus
AF078812	Bacillus	alcalophilus
EU231621	Bacillus	alcalophilus
FJ937916	Bacillus	alcalophilus
HM756484	Bacillus	alcalophilus
X60603	Bacillus	alcalophilus
X76436	Bacillus	alcalophilus
AY228462	Bacillus	algicola
DQ001307	Bacillus	algicola
DQ001308	Bacillus	algicola
FJ937877	Bacillus	algicola
NR029077	Bacillus	algicola
FJ426274	Bacillus	altitudinis
FJ611965	Bacillus	altitudinis
FJ973524	Bacillus	altitudinis
FJ976556	Bacillus	altitudinis
FM955870	Bacillus	altitudinis
GQ205670	Bacillus	altitudinis
GU125636	Bacillus	altitudinis
HM582688	Bacillus	altitudinis
AB201121	Bacillus	amyloliquefaciens
AB201122	Bacillus	amyloliquefaciens
AB255669	Bacillus	amyloliquefaciens
AB279736	Bacillus	amyloliquefaciens
AB300804	Bacillus	amyloliquefaciens
AB300805	Bacillus	amyloliquefaciens
AB300806	Bacillus	amyloliquefaciens
AB300807	Bacillus	amyloliquefaciens
AB300808	Bacillus	amyloliquefaciens
AB300814	Bacillus	amyloliquefaciens
AB300817	Bacillus	amyloliquefaciens
AB300820	Bacillus	amyloliquefaciens
AB300821	Bacillus	amyloliquefaciens
AB300822	Bacillus	amyloliquefaciens
AB301002	Bacillus	amyloliquefaciens
AB301004	Bacillus	amyloliquefaciens
AB301005	Bacillus	amyloliquefaciens
AB301006	Bacillus	amyloliquefaciens
AB301008	Bacillus	amyloliquefaciens
AB301010	Bacillus	amyloliquefaciens
AB301014	Bacillus	amyloliquefaciens
AB301017	Bacillus	amyloliquefaciens
AB301022	Bacillus	amyloliquefaciens
AB301024	Bacillus	amyloliquefaciens
AB325582	Bacillus	amyloliquefaciens
AB325583	Bacillus	amyloliquefaciens
AB523743	Bacillus	amyloliquefaciens
AB547229	Bacillus	amyloliquefaciens
AF489591	Bacillus	amyloliquefaciens
AY620954	Bacillus	amyloliquefaciens
AY6510232	Bacillus	amyloliquefaciens
CP000560	Bacillus	amyloliquefaciens
CP000560	Bacillus	amyloliquefaciens
CP000560	Bacillus	amyloliquefaciens
CP000560	Bacillus	amyloliquefaciens
CP000560	Bacillus	amyloliquefaciens
CP000560	Bacillus	amyloliquefaciens
CP000560	Bacillus	amyloliquefaciens
CP000560	Bacillus	amyloliquefaciens
CP000560	Bacillus	amyloliquefaciens
DQ177319	Bacillus	amyloliquefaciens
DQ389755	Bacillus	amyloliquefaciens
DQ422953	Bacillus	amyloliquefaciens
DQ993675	Bacillus	amyloliquefaciens
EF176772	Bacillus	amyloliquefaciens
EF178463	Bacillus	amyloliquefaciens
EF423604	Bacillus	amyloliquefaciens
EF423605	Bacillus	amyloliquefaciens
EF423606	Bacillus	amyloliquefaciens
EF423607	Bacillus	amyloliquefaciens
EF433406	Bacillus	amyloliquefaciens
EF433408	Bacillus	amyloliquefaciens
EF473131	Bacillus	amyloliquefaciens
EU164542	Bacillus	amyloliquefaciens
EU257695	Bacillus	amyloliquefaciens
EU304921	Bacillus	amyloliquefaciens
EU304922	Bacillus	amyloliquefaciens
EU304964	Bacillus	amyloliquefaciens
EU304965	Bacillus	amyloliquefaciens
EU304966	Bacillus	amyloliquefaciens
EU334107	Bacillus	amyloliquefaciens
EU359773	Bacillus	amyloliquefaciens
EU366373	Bacillus	amyloliquefaciens
EU373386	Bacillus	amyloliquefaciens
EU373387	Bacillus	amyloliquefaciens
EU531505	Bacillus	amyloliquefaciens
EU586780	Bacillus	amyloliquefaciens
EU586781	Bacillus	amyloliquefaciens
EU689157	Bacillus	amyloliquefaciens
EU709741	Bacillus	amyloliquefaciens
EU826021	Bacillus	amyloliquefaciens
EU831241	Bacillus	amyloliquefaciens
EU855184	Bacillus	amyloliquefaciens
EU855185	Bacillus	amyloliquefaciens
EU855186	Bacillus	amyloliquefaciens
EU855192	Bacillus	amyloliquefaciens
EU855194	Bacillus	amyloliquefaciens
EU855195	Bacillus	amyloliquefaciens
EU870502	Bacillus	amyloliquefaciens
EU981825	Bacillus	amyloliquefaciens
FJ009402	Bacillus	amyloliquefaciens
FJ169471	Bacillus	amyloliquefaciens
FJ169495	Bacillus	amyloliquefaciens
FJ222551	Bacillus	amyloliquefaciens
FJ378040	Bacillus	amyloliquefaciens
FJ436406	Bacillus	amyloliquefaciens
FJ441059	Bacillus	amyloliquefaciens
FJ529914	Bacillus	amyloliquefaciens
FJ597542	Bacillus	amyloliquefaciens
FJ608706	Bacillus	amyloliquefaciens
FJ641035	Bacillus	amyloliquefaciens
FJ654647	Bacillus	amyloliquefaciens
FJ657666	Bacillus	amyloliquefaciens
FJ685773	Bacillus	amyloliquefaciens
FJ686818	Bacillus	amyloliquefaciens
FJ705346	Bacillus	amyloliquefaciens
FJ826626	Bacillus	amyloliquefaciens
FJ859694	Bacillus	amyloliquefaciens
FJ889050	Bacillus	amyloliquefaciens
FJ889051	Bacillus	amyloliquefaciens
FJ889052	Bacillus	amyloliquefaciens
FJ889053	Bacillus	amyloliquefaciens
FJ889054	Bacillus	amyloliquefaciens
FJ889055	Bacillus	amyloliquefaciens
FJ889057	Bacillus	amyloliquefaciens
FJ960508	Bacillus	amyloliquefaciens
FN552541	Bacillus	amyloliquefaciens
FN677986	Bacillus	amyloliquefaciens
GQ121033	Bacillus	amyloliquefaciens
GQ169782	Bacillus	amyloliquefaciens
GQ199588	Bacillus	amyloliquefaciens
GQ280110	Bacillus	amyloliquefaciens
GQ375214	Bacillus	amyloliquefaciens
GQ375216	Bacillus	amyloliquefaciens
GQ375217	Bacillus	amyloliquefaciens
GQ375218	Bacillus	amyloliquefaciens
GQ375222	Bacillus	amyloliquefaciens
GQ375223	Bacillus	amyloliquefaciens
GQ375224	Bacillus	amyloliquefaciens
GQ468521	Bacillus	amyloliquefaciens
GQ470398	Bacillus	amyloliquefaciens
GQ505250	Bacillus	amyloliquefaciens
GQ848370	Bacillus	amyloliquefaciens
GQ853414	Bacillus	amyloliquefaciens
GQ903336	Bacillus	amyloliquefaciens
GQ918136	Bacillus	amyloliquefaciens
GQ983544	Bacillus	amyloliquefaciens
GU085100	Bacillus	amyloliquefaciens
GU122948	Bacillus	amyloliquefaciens
GU125634	Bacillus	amyloliquefaciens
GU125640	Bacillus	amyloliquefaciens
GU125644	Bacillus	amyloliquefaciens
GU191903	Bacillus	amyloliquefaciens
GU191908	Bacillus	amyloliquefaciens
GU191910	Bacillus	amyloliquefaciens
GU191911	Bacillus	amyloliquefaciens
GU191912	Bacillus	amyloliquefaciens
GU191919	Bacillus	amyloliquefaciens
GU250446	Bacillus	amyloliquefaciens
GU250447	Bacillus	amyloliquefaciens
GU250449	Bacillus	amyloliquefaciens
GU269572	Bacillus	amyloliquefaciens
GU323369	Bacillus	amyloliquefaciens
GU323370	Bacillus	amyloliquefaciens
GU339230	Bacillus	amyloliquefaciens
GU368920	Bacillus	amyloliquefaciens
[truncated: 33,474 more rows]
