# Supplementary material for: Use of 16S rRNA Gene for Identification of a Broad Range of Clinically Relevant Bacterial Pathogens
Source: PLoS One. 2015 Feb 6;10(2):e0117617. doi: 10.1371/journal.pone.0117617 (PMC4319838; doi:10.1371/journal.pone.0117617)
Supplement: S3 Dataset — (XLS) [file pone.0117617.s003.xls]

## Sheet: SuppDatasetS3
Dataset S3 Number of sequences in the training set for genus and species levels
Genus	Species	Number of Sequences
Abiotrophia		11
	Abiotrophia defectiva	11
Acidovorax		89
	Acidovorax avenae	27
	Acidovorax citrulli	6
	Acidovorax defluvii	10
	Acidovorax delafieldii	27
	Acidovorax ebreus	3
	Acidovorax facilis	7
	Acidovorax konjaci	4
	Acidovorax temperans	2
	Acidovorax valerianellae	3
Acinetobacter		473
	Acinetobacter 13TU	5
	Acinetobacter 3	10
	Acinetobacter baumannii	103
	Acinetobacter baylyi	14
	Acinetobacter berezinae	2
	Acinetobacter calcoaceticus	104
	Acinetobacter gerneri	2
	Acinetobacter grimontii	2
	Acinetobacter guillouiae	2
	Acinetobacter haemolyticus	11
	Acinetobacter johnsonii	83
	Acinetobacter junii	37
	Acinetobacter lwoffii	41
	Acinetobacter parvus	3
	Acinetobacter radioresistens	11
	Acinetobacter rhizosphaerae	5
	Acinetobacter schindleri	8
	Acinetobacter seohaensis	2
	Acinetobacter septicus	2
	Acinetobacter soli	3
	Acinetobacter tandoii	3
	Acinetobacter tjernbergiae	3
	Acinetobacter towneri	4
	Acinetobacter ursingii	4
	Acinetobacter venetianus	7
	Acinetobacter xiamenensis	2
Actinobacillus		231
	Actinobacillus 1	3
	Actinobacillus actinomycetemcomitans	3
	Actinobacillus arthritidis	4
	Actinobacillus capsulatus	24
	Actinobacillus cf	2
	Actinobacillus delphinicola	2
	Actinobacillus equuli	18
	Actinobacillus hominis	2
	Actinobacillus indolicus	12
	Actinobacillus lignieresii	5
	Actinobacillus minor	21
	Actinobacillus muris	2
	Actinobacillus pleuropneumoniae	47
	Actinobacillus porcinus	17
	Actinobacillus porcitonsillarum	14
	Actinobacillus rossii	25
	Actinobacillus scotiae	2
	Actinobacillus seminis	2
	Actinobacillus succinogenes	18
	Actinobacillus suis	6
	Actinobacillus ureae	2
Actinomadura		89
	Actinomadura atramentaria	3
	Actinomadura bangladeshensis	2
	Actinomadura catellatispora	2
	Actinomadura chibensis	2
	Actinomadura citrea	2
	Actinomadura coerulea	2
	Actinomadura cremea	7
	Actinomadura echinospora	2
	Actinomadura fibrosa	2
	Actinomadura formosensis	4
	Actinomadura fulvescens	2
	Actinomadura glauciflava	2
	Actinomadura hallensis	2
	Actinomadura hibisca	3
	Actinomadura keratinilytica	2
	Actinomadura kijaniata	3
	Actinomadura livida	2
	Actinomadura luteofluorescens	2
	Actinomadura macra	3
	Actinomadura madurae	6
	Actinomadura mexicana	2
	Actinomadura namibiensis	2
	Actinomadura nitritigenes	4
	Actinomadura oligospora	3
	Actinomadura pelletieri	2
	Actinomadura rubrobrunea	3
	Actinomadura rugatobispora	2
	Actinomadura spadix	3
	Actinomadura umbrina	2
	Actinomadura verrucosospora	3
	Actinomadura vinacea	3
	Actinomadura viridis	2
	Actinomadura yumaensis	3
Actinomyces		141
	Actinomyces bovis	2
	Actinomyces canis	3
	Actinomyces cardiffensis	4
	Actinomyces catuli	2
	Actinomyces coleocanis	2
	Actinomyces dentalis	2
	Actinomyces denticolens	5
	Actinomyces europaeus	3
	Actinomyces funkei	2
	Actinomyces georgiae	4
	Actinomyces gerencseriae	2
	Actinomyces graevenitzii	2
	Actinomyces hongkongensis	2
	Actinomyces hordeovulneris	2
	Actinomyces howellii	2
	Actinomyces hyovaginalis	5
	Actinomyces israelii	4
	Actinomyces marimammalium	2
	Actinomyces massiliensis	2
	Actinomyces meyeri	3
	Actinomyces naeslundii	14
	Actinomyces nasicola	2
	Actinomyces neuii	4
	Actinomyces odontolyticus	18
	Actinomyces oricola	2
	Actinomyces oris	17
	Actinomyces radicidentis	2
	Actinomyces radingae	2
	Actinomyces ruminocola	2
	Actinomyces suimastitidis	2
	Actinomyces turicensis	2
	Actinomyces urogenitalis	5
	Actinomyces vaccimaxillae	2
	Actinomyces viscosus	12
Aerococcus		37
	Aerococcus christensenii	2
	Aerococcus sanguinicola	4
	Aerococcus urinae	13
	Aerococcus urinaehominis	2
	Aerococcus viridans	16
Aeromonas		559
	Aeromonas allosaccharophila	9
	Aeromonas bestiarum	12
	Aeromonas bv	9
	Aeromonas culicicola	10
	Aeromonas encheleia	6
	Aeromonas enteropelogenes	12
	Aeromonas eucrenophila	4
	Aeromonas hydrophila	141
	Aeromonas jandaei	15
	Aeromonas media	30
	Aeromonas molluscorum	7
	Aeromonas piscicola	4
	Aeromonas popoffii	9
	Aeromonas punctata	65
	Aeromonas salmonicida	69
	Aeromonas schubertii	11
	Aeromonas simiae	4
	Aeromonas sobria	17
	Aeromonas veronii	125
Anaerococcus		23
	Anaerococcus hydrogenalis	3
	Anaerococcus lactolyticus	3
	Anaerococcus octavius	2
	Anaerococcus prevotii	8
	Anaerococcus tetradius	4
	Anaerococcus vaginalis	3
Anaplasma		121
	Anaplasma bovis	20
	Anaplasma centrale	12
	Anaplasma marginale	23
	Anaplasma ovis	11
	Anaplasma phagocytophilum	45
	Anaplasma platys	10
Arcobacter		33
	Arcobacter butzleri	17
	Arcobacter cibarius	2
	Arcobacter cryaerophilus	5
	Arcobacter mytili	3
	Arcobacter nitrofigilis	4
	Arcobacter trophiarum	2
Averyella		4
	Averyella dalhousiensis	4
Bacillus		5905
	Bacillus acidiceler	2
	Bacillus acidicola	3
	Bacillus aeolius	3
	Bacillus aerophilus	3
	Bacillus aestuarii	3
	Bacillus agaradhaerens	5
	Bacillus akibai	2
	Bacillus alcalophilus	7
	Bacillus algicola	5
	Bacillus altitudinis	8
	Bacillus amyloliquefaciens	190
	Bacillus anthracis	328
	Bacillus aquimaris	34
	Bacillus arbutinivorans	5
	Bacillus arenosi	2
	Bacillus arseniciselenatis	2
	Bacillus arsenicus	8
	Bacillus arvi	2
	Bacillus aryabhattai	7
	Bacillus asahii	6
	Bacillus atrophaeus	36
	Bacillus axarquiensis	7
	Bacillus azotoformans	3
	Bacillus badius	14
	Bacillus baekryungensis	16
	Bacillus barbaricus	9
	Bacillus bataviensis	9
	Bacillus beijingensis	2
	Bacillus benzoevorans	6
	Bacillus boroniphilus	7
	Bacillus borophilicus	3
	Bacillus borotolerans	4
	Bacillus caldolyticus	5
	Bacillus caldotenax	5
	Bacillus caldovelox	5
	Bacillus carboniphilus	4
	Bacillus catenulatus	2
	Bacillus cereus	932
	Bacillus cibi	4
	Bacillus circulans	24
	Bacillus clarkii	2
	Bacillus clausii	66
	Bacillus coagulans	38
	Bacillus coahuilensis	5
	Bacillus cohnii	8
	Bacillus decolorationis	2
	Bacillus djibelorensis	2
	Bacillus drentensis	11
	Bacillus edaphicus	3
	Bacillus endophyticus	38
	Bacillus farraginis	5
	Bacillus firmus	72
	Bacillus flexus	73
	Bacillus foraminis	2
	Bacillus fordii	3
	Bacillus fumarioli	9
	Bacillus funiculus	11
	Bacillus fusiformis	19
	Bacillus galactosidilyticus	2
	Bacillus gelatini	6
	Bacillus gibsonii	11
	Bacillus ginsengihumi	6
	Bacillus halmapalus	5
	Bacillus halodenitrificans	4
	Bacillus halodurans	74
	Bacillus halophilus	3
	Bacillus horikoshii	19
	Bacillus horneckiae	5
	Bacillus humi	9
	Bacillus hwajinpoensis	6
	Bacillus idriensis	2
	Bacillus indicus	5
	Bacillus infernus	3
	Bacillus insolitus	2
	Bacillus jeotgali	5
	Bacillus koreensis	2
	Bacillus krulwichiae	2
	Bacillus laevolacticus	3
	Bacillus lentus	8
	Bacillus licheniformis	476
	Bacillus litoralis	3
	Bacillus longiquaesitum	3
	Bacillus luciferensis	5
	Bacillus macroides	9
	Bacillus macyae	2
	Bacillus malacitensis	3
	Bacillus marisflavi	8
	Bacillus massiliensis	7
	Bacillus megaterium	320
	Bacillus methanolicus	4
	Bacillus mojavensis	27
	Bacillus mucilaginosus	24
	Bacillus muralis	10
	Bacillus mycoides	39
	Bacillus nealsonii	9
	Bacillus neidei	3
	Bacillus niabensis	9
	Bacillus niacini	22
	Bacillus novalis	3
	Bacillus odysseyi	5
	Bacillus okuhidensis	3
	Bacillus oleronius	8
	Bacillus oshimensis	3
	Bacillus pallidus	2
	Bacillus panaciterrae	5
	Bacillus patagoniensis	2
	Bacillus pichinotyi	5
	Bacillus pocheonensis	5
	Bacillus polyfermenticus	4
	Bacillus pseudalcaliphilus	2
	Bacillus pseudofirmus	6
	Bacillus pseudomycoides	12
	Bacillus psychrodurans	7
	Bacillus psychrosaccharolyticus	3
	Bacillus psychrotolerans	3
	Bacillus pumilus	518
	Bacillus pycnus	5
	Bacillus racemilacticus	4
	Bacillus safensis	5
	Bacillus saliphilus	3
	Bacillus samanii	4
	Bacillus schlegelii	2
	Bacillus selenatarsenatis	3
	Bacillus selenitireducens	6
	Bacillus senegalensis	5
	Bacillus shackletonii	2
	Bacillus shandongensis	2
	Bacillus silvestris	4
	Bacillus simplex	71
	Bacillus siralis	3
	Bacillus smithii	10
	Bacillus soli	6
	Bacillus sonorensis	14
	Bacillus species	13
	Bacillus sphaericus	52
	Bacillus sporothermodurans	7
	Bacillus subtilis	1315
	Bacillus thermoamylovorans	11
	Bacillus thermoterrestris	2
	Bacillus thuringiensis	386
	Bacillus trypoxylicola	3
	Bacillus tusciae	7
	Bacillus vallismortis	15
	Bacillus vedderi	2
	Bacillus velezensis	19
	Bacillus vietnamensis	4
	Bacillus vireti	5
	Bacillus vulcani	2
	Bacillus weihenstephanensis	61
Bacteroides		300
	Bacteroides acidifaciens	2
	Bacteroides acidofaciens	10
	Bacteroides barnesiae	5
	Bacteroides caccae	10
	Bacteroides capillosus	4
	Bacteroides cellulosilyticus	3
	Bacteroides cellulosolvens	2
	Bacteroides chinchillae	4
	Bacteroides clarus	2
	Bacteroides coagulans	2
	Bacteroides coprocola	12
	Bacteroides coprophilus	4
	Bacteroides dorei	3
	Bacteroides eggerthii	6
	Bacteroides faecis	4
	Bacteroides finegoldii	6
	Bacteroides fluxus	2
	Bacteroides fragilis	49
	Bacteroides gallinarum	2
	Bacteroides helcogenes	3
	Bacteroides intestinalis	10
	Bacteroides massiliensis	3
	Bacteroides nordii	3
	Bacteroides oleiciplenus	2
	Bacteroides ovatus	16
	Bacteroides pectinophilus	4
	Bacteroides plebeius	8
	Bacteroides propionicifaciens	2
	Bacteroides pyogenes	5
	Bacteroides rodentium	2
	Bacteroides salyersiae	2
	Bacteroides sartorii	2
	Bacteroides stercoris	8
	Bacteroides suis	5
	Bacteroides tectus	3
	Bacteroides thetaiotaomicron	36
	Bacteroides uniformis	23
	Bacteroides ureolyticus	12
	Bacteroides vulgatus	19
Bartonella		111
	Bartonella alsatica	2
	Bartonella bacilliformis	9
	Bartonella birtlesii	2
	Bartonella bovis	2
	Bartonella capreoli	2
	Bartonella chomelii	2
	Bartonella clarridgeiae	4
	Bartonella doshiae	2
	Bartonella elizabethae	6
	Bartonella grahamii	17
	Bartonella henselae	13
	Bartonella koehlerae	2
	Bartonella queenslandensis	5
	Bartonella quintana	8
	Bartonella rattiaustraliensis	5
	Bartonella rattimassiliensis	2
	Bartonella schoenbuchensis	5
	Bartonella taylorii	2
	Bartonella tribocorum	2
	Bartonella vinsonii	11
	Bartonella washoensis	8
Bordetella		74
	Bordetella avium	11
	Bordetella bronchiseptica	14
	Bordetella hinzii	9
	Bordetella holmesii	9
	Bordetella parapertussis	9
	Bordetella pertussis	8
	Bordetella petrii	12
	Bordetella trematum	2
Borrelia		425
	Borrelia afzelii	20
	Borrelia americana	6
	Borrelia andersonii	2
	Borrelia anserina	3
	Borrelia burgdorferi	129
	Borrelia carolinensis	14
	Borrelia coriaceae	6
	Borrelia crocidurae	33
	Borrelia duttonii	13
	Borrelia garinii	39
	Borrelia hermsii	50
	Borrelia hispanica	8
	Borrelia japonica	5
	Borrelia lonestari	3
	Borrelia lusitaniae	4
	Borrelia miyamotoi	3
	Borrelia parkeri	10
	Borrelia recurrentis	13
	Borrelia sinica	5
	Borrelia spielmanii	8
	Borrelia tanukii	4
	Borrelia turcica	7
	Borrelia turdi	3
	Borrelia turicatae	10
	Borrelia valaisiana	27
Brachyspira		229
	Brachyspira aalborgi	27
	Brachyspira alvinipulli	5
	Brachyspira canis	22
	Brachyspira corvi	3
	Brachyspira hyodysenteriae	37
	Brachyspira innocens	61
	Brachyspira intermedia	14
	Brachyspira murdochii	11
	Brachyspira muridarum	2
	Brachyspira muris	7
	Brachyspira pilosicoli	26
	Brachyspira pulli	5
	Brachyspira rattus	5
	Brachyspira suanatina	4
Brevundimonas		173
	Brevundimonas alba	12
	Brevundimonas aurantiaca	6
	Brevundimonas bacteroides	3
	Brevundimonas bullata	6
	Brevundimonas diminuta	101
	Brevundimonas intermedia	6
	Brevundimonas kwangchunensis	2
	Brevundimonas lenta	2
	Brevundimonas mediterranea	6
	Brevundimonas nasdae	5
	Brevundimonas subvibrioides	5
	Brevundimonas terrae	6
	Brevundimonas variabilis	3
	Brevundimonas vesicularis	10
Brucella		161
	Brucella abortus	22
	Brucella canis	19
	Brucella melitensis	92
	Brucella microti	3
	Brucella neotomae	2
	Brucella ovis	7
	Brucella suis	16
Burkholderia		900
	Burkholderia ambifaria	16
	Burkholderia andropogonis	18
	Burkholderia anthina	4
	Burkholderia bryophila	3
	Burkholderia caledonica	5
	Burkholderia caribensis	10
	Burkholderia caryophylli	5
	Burkholderia cenocepacia	71
	Burkholderia cepacia	179
	Burkholderia ferrariae	2
	Burkholderia fungorum	31
	Burkholderia gladioli	42
	Burkholderia glathei	15
	Burkholderia glumae	18
	Burkholderia graminis	7
	Burkholderia heleia	4
	Burkholderia hospita	7
	Burkholderia kururiensis	10
	Burkholderia lata	2
	Burkholderia mallei	73
	Burkholderia multivorans	30
	Burkholderia nodosa	3
	Burkholderia oklahomensis	4
	Burkholderia phenazinium	10
	Burkholderia phymatum	12
	Burkholderia phytofirmans	23
	Burkholderia plantarii	6
	Burkholderia pseudomallei	131
	Burkholderia pv	2
	Burkholderia pyrrocinia	12
	Burkholderia sacchari	2
	Burkholderia silvatlantica	5
	Burkholderia sordidicola	5
	Burkholderia stabilis	4
	Burkholderia terrae	7
	Burkholderia terricola	5
	Burkholderia thailandensis	19
	Burkholderia tropica	32
	Burkholderia tuberum	4
	Burkholderia ubonensis	4
	Burkholderia unamae	10
	Burkholderia vietnamiensis	34
	Burkholderia xenovorans	14
Campylobacter		415
	Campylobacter 81116	6
	Campylobacter canadensis	10
	Campylobacter cf	2
	Campylobacter coli	32
	Campylobacter concisus	36
	Campylobacter curvus	15
	Campylobacter fetus	35
	Campylobacter gracilis	7
	Campylobacter helveticus	10
	Campylobacter hominis	14
	Campylobacter hyointestinalis	32
	Campylobacter insulaenigrae	3
	Campylobacter jejuni	119
	Campylobacter lanienae	10
	Campylobacter lari	35
	Campylobacter mucosalis	9
	Campylobacter rectus	5
	Campylobacter showae	9
	Campylobacter sputorum	6
	Campylobacter subantarcticus	4
	Campylobacter upsaliensis	16
Capnocytophaga		56
	Capnocytophaga canimorsus	12
	Capnocytophaga cynodegmi	4
	Capnocytophaga gingivalis	11
	Capnocytophaga granulosa	5
	Capnocytophaga haemolytica	4
	Capnocytophaga ochracea	12
	Capnocytophaga sputigena	8
Chryseobacterium		78
	Chryseobacterium aurantiacum	3
	Chryseobacterium balustinum	3
	Chryseobacterium daecheongense	3
	Chryseobacterium defluvii	2
	Chryseobacterium ginsengisoli	2
	Chryseobacterium gleum	6
	Chryseobacterium hominis	11
	Chryseobacterium indologenes	5
	Chryseobacterium indoltheticum	2
	Chryseobacterium joostei	4
	Chryseobacterium kwangyangense	2
	Chryseobacterium meningosepticum	25
	Chryseobacterium piscium	2
	Chryseobacterium scophthalmum	2
	Chryseobacterium soldanellicola	2
	Chryseobacterium stagni	2
	Chryseobacterium taichungense	2
Citrobacter		117
	Citrobacter amalonaticus	5
	Citrobacter braakii	4
	Citrobacter farmeri	9
	Citrobacter freundii	66
	Citrobacter gillenii	3
	Citrobacter hainanense	2
	Citrobacter koseri	11
	Citrobacter murliniae	2
	Citrobacter rodentium	4
	Citrobacter sedlakii	5
	Citrobacter werkmanii	3
	Citrobacter youngae	3
Clostridium		1241
	Clostridium acetireducens	2
	Clostridium acetobutylicum	35
	Clostridium acidisoli	2
	Clostridium aff	2
	Clostridium akagii	2
	Clostridium aldrichii	2
	Clostridium algidicarnis	2
	Clostridium algidixylanolyticum	2
	Clostridium aminophilum	2
	Clostridium aminovalericum	3
	Clostridium argentinense	2
	Clostridium asparagiforme	2
	Clostridium aurantibutyricum	2
	Clostridium baratii	7
	Clostridium bartlettii	8
	Clostridium beijerinckii	38
	Clostridium bifermentans	21
	Clostridium bolteae	3
	Clostridium botulinum	234
	Clostridium butyricum	51
	Clostridium cadaveris	2
	Clostridium celatum	2
	Clostridium celerecrescens	4
	Clostridium cellobioparum	2
	Clostridium cellulolyticum	13
	Clostridium cellulosi	2
	Clostridium cellulovorans	3
	Clostridium chauvoei	9
	Clostridium clostridioforme	2
	Clostridium coccoides	2
	Clostridium cochlearium	2
	Clostridium cocleatum	3
	Clostridium colicanis	9
	Clostridium colinum	3
	Clostridium collagenovorans	2
	Clostridium cylindrosporum	2
	Clostridium difficile	44
	Clostridium diolis	6
	Clostridium disporicum	3
	Clostridium estertheticum	2
	Clostridium fallax	2
	Clostridium felsineum	3
	Clostridium fimetarium	2
	Clostridium frigidicarnis	2
	Clostridium gasigenes	3
	Clostridium ghonii	2
	Clostridium glycolicum	10
	Clostridium grantii	2
	Clostridium haemolyticum	4
	Clostridium hathewayi	3
	Clostridium hiranonis	3
	Clostridium histolyticum	2
	Clostridium homopropionicum	2
	Clostridium hungatei	2
	Clostridium hylemonae	8
	Clostridium indolis	3
	Clostridium innocuum	6
	Clostridium intestinale	4
	Clostridium irregulare	4
	Clostridium jejuense	2
	Clostridium kluyveri	22
	Clostridium lactatifermentans	2
	Clostridium lacusfryxellense	2
	Clostridium lavalense	2
	Clostridium lentocellum	3
	Clostridium leptum	5
	Clostridium limosum	2
	Clostridium lituseburense	2
	Clostridium ljungdahlii	14
	Clostridium metallolevans	4
	Clostridium methoxybenzovorans	2
	Clostridium methylpentosum	4
	Clostridium neonatale	3
	Clostridium neopropionicum	2
	Clostridium nexile	2
	Clostridium novyi	28
	Clostridium orbiscindens	18
	Clostridium papyrosolvens	2
	Clostridium paradoxum	2
	Clostridium paraputrificum	7
	Clostridium pascui	2
	Clostridium pasteurianum	13
	Clostridium peptidivorans	2
	Clostridium perfringens	253
	Clostridium phytofermentans	27
	Clostridium piliforme	9
	Clostridium polysaccharolyticum	2
	Clostridium populeti	2
	Clostridium propionicum	2
	Clostridium proteoclasticum	3
	Clostridium proteolyticum	2
	Clostridium puniceum	3
	Clostridium putrefaciens	3
	Clostridium quinii	2
	Clostridium ramosum	6
	Clostridium rectum	2
	Clostridium roseum	3
	Clostridium saccharobutylicum	3
	Clostridium saccharolyticum	11
	Clostridium sardiniense	2
	Clostridium sartagoforme	3
	Clostridium scatologenes	3
	Clostridium scindens	15
	Clostridium septicum	5
	Clostridium sordellii	14
	Clostridium sphenoides	2
	Clostridium spiroforme	6
	Clostridium sporogenes	26
	Clostridium sporosphaeroides	2
	Clostridium stercorarium	8
	Clostridium sticklandii	2
	Clostridium straminisolvens	2
	Clostridium subterminale	10
	Clostridium sulfatireducens	2
	Clostridium symbiosum	3
	Clostridium tertium	2
	Clostridium tetani	9
	Clostridium tetanomorphum	3
	Clostridium thermocellum	12
	Clostridium thermopalmarium	4
	Clostridium thiosulfatireducens	3
	Clostridium tyrobutyricum	3
	Clostridium uliginosum	2
	Clostridium ultunense	4
	Clostridium vincentii	2
	Clostridium viride	2
	Clostridium xylanolyticum	2
	Clostridium xylanovorans	2
Comamonas		100
	Comamonas aquatica	32
	Comamonas denitrificans	8
	Comamonas kerstersii	4
	Comamonas koreensis	2
	Comamonas nitrativorans	2
	Comamonas str	27
	Comamonas terrigena	8
	Comamonas testosteroni	17
Coxiella		19
	Coxiella burnetii	19
Cupriavidus		90
	Cupriavidus basilensis	11
	Cupriavidus gilardii	16
	Cupriavidus metallidurans	8
	Cupriavidus necator	7
	Cupriavidus oxalaticus	2
	Cupriavidus pauculus	5
	Cupriavidus respiraculi	18
	Cupriavidus taiwanensis	23
Delftia		67
	Delftia acidovorans	39
	Delftia tsuruhatensis	28
Dermabacter		8
	Dermabacter hominis	8
Ehrlichia		58
	Ehrlichia canis	26
	Ehrlichia chaffeensis	11
	Ehrlichia ewingii	2
	Ehrlichia muris	7
	Ehrlichia ruminantium	10
	Ehrlichia species	2
Eikenella		10
	Eikenella corrodens	10
Enterobacter		311
	Enterobacter aerogenes	44
	Enterobacter amnigenus	10
	Enterobacter asburiae	14
	Enterobacter cancerogenus	9
	Enterobacter cloacae	77
	Enterobacter cowanii	4
	Enterobacter gergoviae	2
	Enterobacter hormaechei	21
	Enterobacter intermedius	2
	Enterobacter ludwigii	13
	Enterobacter oryzae	3
	Enterobacter pulveris	2
	Enterobacter pyrinus	3
	Enterobacter radicincitans	2
	Enterobacter sakazakii	105
Enterococcus		724
	Enterococcus aquimarinus	2
	Enterococcus asini	3
	Enterococcus avium	15
	Enterococcus canintestini	2
	Enterococcus casseliflavus	25
	Enterococcus cecorum	10
	Enterococcus columbae	4
	Enterococcus devriesei	6
	Enterococcus dispar	5
	Enterococcus durans	134
	Enterococcus faecalis	223
	Enterococcus faecium	151
	Enterococcus flavescens	3
	Enterococcus gallinarum	13
	Enterococcus gilvus	4
	Enterococcus haemoperoxidus	3
	Enterococcus hermanniensis	4
	Enterococcus hirae	25
	Enterococcus inusitatus	3
	Enterococcus italicus	11
	Enterococcus lactis	8
	Enterococcus malodoratus	5
	Enterococcus moraviensis	2
	Enterococcus mundtii	16
	Enterococcus pallens	2
	Enterococcus phoeniculicola	3
	Enterococcus pseudoavium	5
	Enterococcus raffinosus	7
	Enterococcus ratti	2
	Enterococcus saccharolyticus	7
	Enterococcus saccharominimus	3
	Enterococcus silesiacus	2
	Enterococcus solitarius	3
	Enterococcus sulfureus	6
	Enterococcus termitis	2
	Enterococcus thailandicus	3
	Enterococcus villorum	2
Erysipelothrix		24
	Erysipelothrix inopinata	2
	Erysipelothrix rhusiopathiae	18
	Erysipelothrix tonsillarum	4
Escherichia		724
	Escherichia albertii	19
	Escherichia blattae	2
	Escherichia coli	677
	Escherichia fergusonii	18
	Escherichia hermannii	6
	Escherichia vulneris	2
Facklamia		13
	Facklamia hominis	2
	Facklamia ignava	2
	Facklamia languida	2
	Facklamia miroungae	2
	Facklamia sourekii	3
	Facklamia tabacinasalis	2
Finegoldia		18
	Finegoldia magna	18
Francisella		106
	Francisella noatunensis	2
	Francisella novicida	4
	Francisella philomiragia	28
	Francisella piscicida	11
	Francisella tularensis	61
Fusobacterium		137
	Fusobacterium equinum	4
	Fusobacterium gonidiaformans	3
	Fusobacterium mortiferum	3
	Fusobacterium necrophorum	17
	Fusobacterium nucleatum	86
	Fusobacterium periodonticum	15
	Fusobacterium russii	2
	Fusobacterium simiae	2
	Fusobacterium ulcerans	2
	Fusobacterium varium	3
Gemella		21
	Gemella bergeri	2
	Gemella haemolysans	9
	Gemella morbillorum	4
	Gemella palaticanis	2
	Gemella sanguinis	4
Gordonia		154
	Gordonia aichiensis	4
	Gordonia alkanivorans	6
	Gordonia amarae	8
	Gordonia amicalis	14
	Gordonia bronchialis	14
	Gordonia defluvii	3
	Gordonia desulfuricans	3
	Gordonia hirsuta	2
	Gordonia hydrophobica	2
	Gordonia lacunae	2
	Gordonia malaquae	2
	Gordonia namibiensis	3
	Gordonia nitida	2
	Gordonia paraffinivorans	2
	Gordonia polyisoprenivorans	22
	Gordonia rhizosphera	3
	Gordonia rubripertincta	6
	Gordonia rubripertinctus	2
	Gordonia sihwensis	4
	Gordonia sinesedis	2
	Gordonia sputi	17
	Gordonia terrae	29
	Gordonia westfalica	2
Haemophilus		868
	Haemophilus actinomycetemcomitans	5
	Haemophilus aegyptius	2
	Haemophilus aphrophilus	3
	Haemophilus ducreyi	18
	Haemophilus felis	2
	Haemophilus haemoglobinophilus	2
	Haemophilus haemolyticus	62
	Haemophilus influenzae	542
	Haemophilus paragallinarum	6
	Haemophilus parahaemolyticus	8
	Haemophilus parainfluenzae	20
	Haemophilus paraphrophilus	3
	Haemophilus parasuis	177
	Haemophilus quentini	2
	Haemophilus segnis	5
	Haemophilus somnus	11
Helicobacter		336
	Helicobacter acinonychis	3
	Helicobacter apodemus	3
	Helicobacter aurati	2
	Helicobacter bilis	13
	Helicobacter bizzozeronii	5
	Helicobacter canadensis	20
	Helicobacter canis	8
	Helicobacter cetorum	5
	Helicobacter cf	3
	Helicobacter cholecystus	2
	Helicobacter cinaedi	30
	Helicobacter equorum	3
	Helicobacter felis	17
	Helicobacter ganmani	7
	Helicobacter heilmannii	28
	Helicobacter hepaticus	9
	Helicobacter kirbridei	6
	Helicobacter macacae	8
	Helicobacter marmotae	3
	Helicobacter mastomyrinus	2
	Helicobacter mesocricetorum	3
	Helicobacter muridarum	5
	Helicobacter mustelae	4
	Helicobacter pametensis	2
	Helicobacter peregrinus	5
	Helicobacter pullorum	22
	Helicobacter pylori	80
	Helicobacter rappini	7
	Helicobacter rodentium	4
	Helicobacter salomonis	4
	Helicobacter trogontum	6
	Helicobacter vulpecula	9
	Helicobacter winghamensis	8
Kingella		13
	Kingella denitrificans	2
	Kingella kingae	6
	Kingella oralis	5
Klebsiella		257
	Klebsiella granulomatis	4
	Klebsiella oxytoca	59
	Klebsiella pneumoniae	180
	Klebsiella singaporensis	3
	Klebsiella variicola	11
Kluyvera		38
	Kluyvera ascorbata	18
	Kluyvera cryocrescens	7
	Kluyvera georgiana	2
	Kluyvera intermedia	11
Lactobacillus		3274
	Lactobacillus acetotolerans	2
	Lactobacillus acidipiscis	4
	Lactobacillus acidophilus	31
	Lactobacillus agilis	5
	Lactobacillus algidus	2
	Lactobacillus alimentarius	17
	Lactobacillus amylolyticus	3
	Lactobacillus amylotrophicus	2
	Lactobacillus amylovorus	9
	Lactobacillus animalis	5
	Lactobacillus antri	3
	Lactobacillus arizonensis	6
	Lactobacillus aviarius	10
	Lactobacillus backi	3
	Lactobacillus brevis	128
	Lactobacillus buchneri	21
	Lactobacillus capillatus	3
	Lactobacillus casei	287
	Lactobacillus catenaformis	2
	Lactobacillus coleohominis	4
	Lactobacillus collinoides	2
	Lactobacillus composti	2
	Lactobacillus coryniformis	4
	Lactobacillus crispatus	38
	Lactobacillus crustorum	11
	Lactobacillus curvatus	12
	Lactobacillus delbrueckii	253
	Lactobacillus diolivorans	22
	Lactobacillus equi	2
	Lactobacillus equigenerosi	5
	Lactobacillus faeni	2
	Lactobacillus farciminis	6
	Lactobacillus farraginis	4
	Lactobacillus fermentum	352
	Lactobacillus floricola	5
	Lactobacillus fornicalis	2
	Lactobacillus fructivorans	2
	Lactobacillus frumenti	2
	Lactobacillus fuchuensis	3
	Lactobacillus gallinarum	7
	Lactobacillus gasseri	44
	Lactobacillus gastricus	2
	Lactobacillus graminis	2
	Lactobacillus guizhouensis	2
	Lactobacillus hammesii	2
	Lactobacillus hamsteri	3
	Lactobacillus harbinensis	4
	Lactobacillus helveticus	614
	Lactobacillus hilgardii	10
	Lactobacillus homohiochii	2
	Lactobacillus iners	7
	Lactobacillus intestinalis	4
	Lactobacillus jensenii	19
	Lactobacillus johnsonii	36
	Lactobacillus kalixensis	2
	Lactobacillus kefiranofaciens	22
	Lactobacillus kefiri	22
	Lactobacillus kimchii	3
	Lactobacillus kisonensis	4
	Lactobacillus kitasatonis	5
	Lactobacillus kunkeei	11
	Lactobacillus lindneri	5
	Lactobacillus malefermentans	2
	Lactobacillus mali	4
	Lactobacillus manihotivorans	3
	Lactobacillus mindensis	6
	Lactobacillus mucosae	17
	Lactobacillus murinus	13
	Lactobacillus nagelii	2
	Lactobacillus namurensis	3
	Lactobacillus oeni	9
	Lactobacillus oligofermentans	6
	Lactobacillus oris	4
	Lactobacillus otakiensis	4
	Lactobacillus panis	3
	Lactobacillus pantheris	5
	Lactobacillus parabrevis	3
	Lactobacillus parabuchneri	10
	Lactobacillus paracasei	66
	Lactobacillus paracollinoides	10
	Lactobacillus parafarraginis	3
	Lactobacillus parakefiri	5
	Lactobacillus paralimentarius	13
	Lactobacillus paraplantarum	7
	Lactobacillus pentosus	65
	Lactobacillus perolens	3
	Lactobacillus plantarum	489
	Lactobacillus pobuzihi	10
	Lactobacillus pontis	4
	Lactobacillus rapi	3
	Lactobacillus reuteri	74
	Lactobacillus rhamnosus	60
	Lactobacillus rossiae	13
	Lactobacillus ruminis	6
	Lactobacillus saerimneri	3
	Lactobacillus sakei	95
	Lactobacillus salivarius	59
	Lactobacillus sanfranciscensis	8
	Lactobacillus satsumensis	3
	Lactobacillus secaliphilus	2
	Lactobacillus siligionis	3
	Lactobacillus spicheri	3
	Lactobacillus sucicola	3
	Lactobacillus suebicus	4
	Lactobacillus sunkii	6
	Lactobacillus suntoryeus	6
	Lactobacillus thermotolerans	5
	Lactobacillus ultunensis	2
	Lactobacillus uvarum	6
	Lactobacillus vaccinostercus	15
	Lactobacillus vaginalis	10
	Lactobacillus vitulinus	3
	Lactobacillus zeae	3
	Lactobacillus zymae	2
Leclercia		7
	Leclercia adecarboxylata	7
Legionella		119
	Legionella anisa	12
	Legionella beliardensis	2
	Legionella bozemanii	2
	Legionella brunensis	3
	Legionella busanensis	2
	Legionella cherrii	2
	Legionella drancourtii	2
	Legionella erythra	2
	Legionella feeleii	4
	Legionella gresilensis	2
	Legionella israelensis	2
	Legionella jordanis	2
	Legionella landfill	4
	Legionella londiniensis	3
	Legionella longbeachae	3
	Legionella lytica	5
	Legionella nautarum	2
	Legionella oakridgensis	2
	Legionella parisiensis	2
	Legionella pneumophila	40
	Legionella rubrilucens	2
	Legionella sainthelensi	2
	Legionella steigerwaltii	2
	Legionella taurinensis	9
	Legionella tucsonensis	2
	Legionella wadsworthii	2
	Legionella waltersii	2
Leptospira		257
	Leptospira 1	2
	Leptospira alexanderi	3
	Leptospira biflexa	24
	Leptospira borgpetersenii	42
	Leptospira fainei	5
	Leptospira inadai	4
	Leptospira interrogans	89
	Leptospira kirschneri	21
	Leptospira licerasiae	11
	Leptospira meyeri	7
	Leptospira noguchii	14
	Leptospira parva	2
	Leptospira santarosai	15
	Leptospira weilii	15
	Leptospira wolbachii	3
Listeria		209
	Listeria grayi	7
	Listeria innocua	49
	Listeria ivanovii	4
	Listeria marthii	4
	Listeria monocytogenes	118
	Listeria seeligeri	11
	Listeria welshimeri	16
Micrococcus		135
	Micrococcus antarcticus	3
	Micrococcus indicus	6
	Micrococcus luteus	111
	Micrococcus lylae	13
	Micrococcus xinjiangensis	2
Moraxella		77
	Moraxella atlantae	3
	Moraxella bovis	4
	Moraxella bovoculi	18
	Moraxella canis	2
	Moraxella catarrhalis	8
	Moraxella cuniculi	2
	Moraxella lacunata	12
	Moraxella nonliquefaciens	16
	Moraxella osloensis	9
	Moraxella ovis	3
Mycobacterium		694
	Mycobacterium abscessus	6
	Mycobacterium africanum	2
	Mycobacterium agri	2
	Mycobacterium aichiense	2
	Mycobacterium alvei	2
	Mycobacterium arosiae	3
	Mycobacterium arupense	8
	Mycobacterium asiaticum	3
	Mycobacterium aurum	5
	Mycobacterium austroafricanum	16
	Mycobacterium avium	33
	Mycobacterium barombii	3
	Mycobacterium bohemicum	4
	Mycobacterium bolletii	2
	Mycobacterium botniense	2
	Mycobacterium bovis	7
	Mycobacterium brisbanense	3
	Mycobacterium brumae	2
	Mycobacterium canariasense	2
	Mycobacterium celatum	6
	Mycobacterium cf	2
	Mycobacterium chelonae	14
	Mycobacterium chimaera	3
	Mycobacterium chitae	5
	Mycobacterium chlorophenolicum	4
	Mycobacterium chubuense	2
	Mycobacterium conceptionense	5
	Mycobacterium confluentis	2
	Mycobacterium conspicuum	2
	Mycobacterium cookii	2
	Mycobacterium cosmeticum	3
	Mycobacterium diernhoferi	2
	Mycobacterium doricum	2
	Mycobacterium duvalii	2
	Mycobacterium elephantis	7
	Mycobacterium europaeum	3
	Mycobacterium fallax	2
	Mycobacterium farcinogenes	3
	Mycobacterium flavescens	8
	Mycobacterium fortuitum	16
	Mycobacterium frederiksbergense	7
	Mycobacterium fuerthensis	2
	Mycobacterium gadium	4
	Mycobacterium gastri	3
	Mycobacterium genavense	2
	Mycobacterium gilvum	40
	Mycobacterium goodii	5
	Mycobacterium gordonae	10
	Mycobacterium haemophilum	3
	Mycobacterium hassiacum	2
	Mycobacterium heckeshornense	2
	Mycobacterium heidelbergense	4
	Mycobacterium hiberniae	2
	Mycobacterium hodleri	3
	Mycobacterium holsaticum	2
	Mycobacterium houstonense	2
	Mycobacterium immunogenum	4
	Mycobacterium insubricum	3
	Mycobacterium interjectum	6
	Mycobacterium intracellulare	26
	Mycobacterium kansasii	4
	Mycobacterium komossense	2
	Mycobacterium kubicae	3
	Mycobacterium kyorinense	6
	Mycobacterium lacus	2
	Mycobacterium lazari	6
	Mycobacterium lentiflavum	6
	Mycobacterium leprae	7
	Mycobacterium liflandii	2
	Mycobacterium madagascariense	2
	Mycobacterium mageritense	3
	Mycobacterium malmoense	5
	Mycobacterium marinum	18
	Mycobacterium massiliense	2
	Mycobacterium microti	2
	Mycobacterium monacense	3
	Mycobacterium montefiorense	2
	Mycobacterium moriokaense	3
	Mycobacterium mucogenicum	26
	Mycobacterium murale	3
	Mycobacterium nebraskense	2
	Mycobacterium neoaurum	41
	Mycobacterium nonchromogenicum	3
	Mycobacterium noviomagense	3
	Mycobacterium novocastrense	2
	Mycobacterium obuense	2
	Mycobacterium palustre	2
	Mycobacterium paraffinicum	5
	Mycobacterium parafortuitum	2
	Mycobacterium parascrofulaceum	7
	Mycobacterium paratuberculosis	7
	Mycobacterium parmense	3
	Mycobacterium peregrinum	7
	Mycobacterium phlei	4
	Mycobacterium phocaicum	9
	Mycobacterium pinnipedii	2
	Mycobacterium porcinum	5
	Mycobacterium poriferae	2
	Mycobacterium pseudoshottsii	5
	Mycobacterium psychrotolerans	2
	Mycobacterium pulveris	2
	Mycobacterium ratisbonense	3
	Mycobacterium rhodesiae	4
	Mycobacterium sacrum	2
	Mycobacterium salmoniphilum	16
	Mycobacterium saskatchewanense	2
	Mycobacterium scrofulaceum	5
	Mycobacterium senegalense	5
	Mycobacterium septicum	7
	Mycobacterium setense	3
	Mycobacterium sherrisii	2
	Mycobacterium shimoidei	2
	Mycobacterium shottsii	2
	Mycobacterium simiae	3
	Mycobacterium smegmatis	12
	Mycobacterium species	3
	Mycobacterium szulgai	3
	Mycobacterium terrae	4
	Mycobacterium thermoresistibile	4
	Mycobacterium tokaiense	2
	Mycobacterium triviale	6
	Mycobacterium tuberculosis	18
	Mycobacterium tusciae	3
	Mycobacterium ulcerans	8
	Mycobacterium vaccae	4
	Mycobacterium vanbaalenii	7
	Mycobacterium wolinskyi	3
	Mycobacterium xenopi	3
Mycoplasma		492
	Mycoplasma adleri	2
	Mycoplasma agalactiae	25
	Mycoplasma agassizii	3
	Mycoplasma alkalescens	2
	Mycoplasma alvi	3
	Mycoplasma amphoriforme	4
	Mycoplasma anatis	4
	Mycoplasma anseris	2
	Mycoplasma arginini	5
	Mycoplasma arthritidis	4
	Mycoplasma ATCC	2
	Mycoplasma auris	2
	Mycoplasma bovigenitalium	7
	Mycoplasma bovirhinis	2
	Mycoplasma bovis	12
	Mycoplasma bovoculi	2
	Mycoplasma buccale	2
	Mycoplasma buteonis	2
	Mycoplasma californicum	2
	Mycoplasma canadense	3
	Mycoplasma canimucosale	2
	Mycoplasma canis	5
	Mycoplasma capricolum	46
	Mycoplasma caviae	2
	Mycoplasma cavipharyngis	2
	Mycoplasma citelli	4
	Mycoplasma cloacale	2
	Mycoplasma collis	2
	Mycoplasma columbinasale	2
	Mycoplasma columbinum	3
	Mycoplasma columborale	4
	Mycoplasma conjunctivae	3
	Mycoplasma corogypsi	2
	Mycoplasma cottewii	2
	Mycoplasma cricetuli	3
	Mycoplasma crocodyli	4
	Mycoplasma cynos	3
	Mycoplasma dispar	2
	Mycoplasma elephantis	2
	Mycoplasma equigenitalium	2
	Mycoplasma equirhinis	2
	Mycoplasma falconis	2
	Mycoplasma fastidiosum	2
	Mycoplasma faucium	2
	Mycoplasma felifaucium	2
	Mycoplasma felis	2
	Mycoplasma fermentans	3
	Mycoplasma flocculare	5
	Mycoplasma gallinaceum	2
	Mycoplasma gallinarum	2
	Mycoplasma gallisepticum	8
	Mycoplasma gallopavonis	4
	Mycoplasma gateae	2
	Mycoplasma genitalium	6
	Mycoplasma glycophilum	2
	Mycoplasma gypis	2
	Mycoplasma haemocanis	7
	Mycoplasma haemofelis	22
	Mycoplasma hominis	11
	Mycoplasma hyopneumoniae	10
	Mycoplasma hyorhinis	21
	Mycoplasma hyosynoviae	2
	Mycoplasma iguanae	2
	Mycoplasma imitans	2
	Mycoplasma indiense	2
	Mycoplasma iners	5
	Mycoplasma iowae	5
	Mycoplasma lagogenitalium	2
	Mycoplasma LC	2
	Mycoplasma leonicaptivi	2
	Mycoplasma leopharyngis	2
	Mycoplasma lipofaciens	2
	Mycoplasma maculosum	3
	Mycoplasma meleagridis	2
	Mycoplasma microti	4
	Mycoplasma moatsii	2
	Mycoplasma mobile	3
	Mycoplasma molare	2
	Mycoplasma mustelae	2
	Mycoplasma mycoides	23
	Mycoplasma neurolyticum	4
	Mycoplasma opalescens	3
	Mycoplasma orale	2
	Mycoplasma ovipneumoniae	6
	Mycoplasma ovis	6
	Mycoplasma oxoniensis	2
	Mycoplasma penetrans	3
	Mycoplasma phocicerebrale	3
	Mycoplasma phocidae	15
	Mycoplasma phocirhinis	4
	Mycoplasma pirum	2
	Mycoplasma pneumoniae	6
	Mycoplasma primatum	2
	Mycoplasma pullorum	2
	Mycoplasma pulmonis	4
	Mycoplasma putrefaciens	3
	Mycoplasma salivarium	3
	Mycoplasma simbae	2
	Mycoplasma spermatophilum	2
	Mycoplasma sphenisci	2
	Mycoplasma spumans	3
	Mycoplasma str	5
	Mycoplasma sturni	2
	Mycoplasma sualvi	2
	Mycoplasma subdolum	2
	Mycoplasma suis	9
	Mycoplasma synoviae	5
	Mycoplasma wenyonii	7
	Mycoplasma yeatsii	2
	Mycoplasma zalophi	4
Neisseria		1067
	Neisseria animalis	2
	Neisseria bacilliformis	3
	Neisseria canis	3
	Neisseria cinerea	8
	Neisseria denitrificans	3
	Neisseria dentiae	2
	Neisseria elongata	9
	Neisseria flava	2
	Neisseria flavescens	11
	Neisseria gonorrhoeae	35
	Neisseria lactamica	10
	Neisseria meningitidis	944
	Neisseria mucosa	7
	Neisseria polysaccharea	7
	Neisseria shayeganii	3
	Neisseria sicca	5
	Neisseria subflava	8
	Neisseria wadsworthii	2
	Neisseria weaveri	3
Nocardia		514
	Nocardia abscessus	22
	Nocardia africana	7
	Nocardia alba	5
	Nocardia amamiensis	4
	Nocardia aobensis	2
	Nocardia araoensis	2
	Nocardia arthritidis	5
	Nocardia asiatica	15
	Nocardia asteroides	31
	Nocardia beijingensis	24
	Nocardia blacklockiae	4
	Nocardia brasiliensis	10
	Nocardia brevicatena	5
	Nocardia caishijiensis	3
	Nocardia carnea	11
	Nocardia cerradoensis	3
	Nocardia concava	2
	Nocardia corynebacterioides	5
	Nocardia coubleae	2
	Nocardia crassostreae	5
	Nocardia cummidelens	19
	Nocardia cyriacigeorgica	47
	Nocardia elegans	6
	Nocardia exalbida	2
	Nocardia farcinica	34
	Nocardia flavorosea	9
	Nocardia fluminea	5
	Nocardia gamkensis	2
	Nocardia globerula	2
	Nocardia higoensis	3
	Nocardia ignorata	5
	Nocardia inohanensis	4
	Nocardia jejuensis	2
	Nocardia jiangxiensis	3
	Nocardia kruczakiae	3
	Nocardia levis	3
	Nocardia lijiangensis	5
	Nocardia mexicana	4
	Nocardia neocaledoniensis	3
	Nocardia niigatensis	6
	Nocardia ninae	2
	Nocardia nova	25
	Nocardia otitidiscaviarum	16
	Nocardia paucivorans	5
	Nocardia pneumoniae	2
	Nocardia pseudobrasiliensis	13
	Nocardia pseudovaccinii	3
	Nocardia puris	7
	Nocardia salmonicida	3
	Nocardia seriolae	24
	Nocardia shimofusensis	5
	Nocardia sienata	4
	Nocardia soli	3
	Nocardia speluncae	2
	Nocardia str	2
	Nocardia takedensis	5
	Nocardia tenerifensis	4
	Nocardia testacea	2
	Nocardia transvalensis	19
	Nocardia uniformis	4
	Nocardia vaccinii	6
	Nocardia veterana	9
	Nocardia vinacea	5
	Nocardia wallacei	3
	Nocardia xishanensis	3
	Nocardia yamanashiensis	4
Orientia		23
	Orientia tsutsugamushi	23
Pandoraea		25
	Pandoraea apista	4
	Pandoraea norimbergensis	5
	Pandoraea pnomenusa	8
	Pandoraea pulmonicola	4
	Pandoraea sputorum	4
Pasteurella		190
	Pasteurella aerogenes	22
	Pasteurella avium	2
	Pasteurella bettyae	2
	Pasteurella caballi	3
	Pasteurella canis	6
	Pasteurella dagmatis	3
	Pasteurella gallinarum	9
	Pasteurella haemolytica	3
	Pasteurella mairii	11
	Pasteurella multocida	80
	Pasteurella Pm70	7
	Pasteurella pneumotropica	27
	Pasteurella skyensis	2
	Pasteurella species	2
	Pasteurella stomatis	2
	Pasteurella trehalosi	6
	Pasteurella volantium	3
Peptoniphilus		16
	Peptoniphilus asaccharolyticus	5
	Peptoniphilus harei	2
	Peptoniphilus indolicus	4
	Peptoniphilus ivorii	2
	Peptoniphilus lacrimalis	3
Peptostreptococcus		17
	Peptostreptococcus anaerobius	4
	Peptostreptococcus micros	10
	Peptostreptococcus stomatis	3
Plesiomonas		9
	Plesiomonas shigelloides	9
Porphyromonas		91
	Porphyromonas asaccharolytica	3
	Porphyromonas cangingivalis	3
	Porphyromonas canoris	2
	Porphyromonas cansulci	3
	Porphyromonas catoniae	3
	Porphyromonas circumdentaria	2
	Porphyromonas crevioricanis	4
	Porphyromonas endodontalis	4
	Porphyromonas gingivalis	39
	Porphyromonas gingivicanis	3
	Porphyromonas gulae	9
	Porphyromonas levii	6
	Porphyromonas macacae	4
	Porphyromonas somerae	2
	Porphyromonas uenonis	4
Prevotella		251
	Prevotella albensis	3
	Prevotella aurantiaca	2
	Prevotella baroniae	8
	Prevotella bergensis	2
	Prevotella bivia	4
	Prevotella brevis	5
	Prevotella bryantii	3
	Prevotella buccae	5
	Prevotella buccalis	2
	Prevotella copri	9
	Prevotella corporis	2
	Prevotella dentalis	3
	Prevotella dentasini	2
	Prevotella denticola	7
	Prevotella disiens	9
	Prevotella enoeca	3
	Prevotella falsenii	8
	Prevotella histicola	2
	Prevotella intermedia	26
	Prevotella loescheii	5
	Prevotella maculosa	3
	Prevotella marshii	2
	Prevotella melaninogenica	16
	Prevotella micans	2
	Prevotella multiformis	4
	Prevotella nanceiensis	4
	Prevotella nigrescens	22
	Prevotella oralis	4
	Prevotella oris	8
	Prevotella oulorum	5
	Prevotella pallens	6
	Prevotella paludivivens	2
	Prevotella ruminicola	34
	Prevotella salivae	3
	Prevotella shahii	2
	Prevotella T1	2
	Prevotella T10	3
	Prevotella T3	2
	Prevotella tannerae	8
	Prevotella timonensis	2
	Prevotella veroralis	7
Propionibacterium		118
	Propionibacterium acidifaciens	3
	Propionibacterium acidipropionici	12
	Propionibacterium acnes	72
	Propionibacterium australiense	2
	Propionibacterium avidum	7
	Propionibacterium freudenreichii	9
	Propionibacterium granulosum	3
	Propionibacterium jensenii	3
	Propionibacterium propionicum	5
	Propionibacterium thoenii	2
Proteus		63
	Proteus mirabilis	37
	Proteus myxofaciens	2
	Proteus penneri	6
	Proteus vulgaris	18
Pseudomonas		2407
	Pseudomonas acetoxians	2
	Pseudomonas aeruginosa	425
	Pseudomonas agarici	2
	Pseudomonas alcaligenes	21
	Pseudomonas alcaliphila	6
	Pseudomonas anguilliseptica	6
	Pseudomonas antarctica	7
	Pseudomonas argentinensis	4
	Pseudomonas asplenii	2
	Pseudomonas aurantiaca	7
	Pseudomonas avellanae	4
	Pseudomonas balearica	9
	Pseudomonas borealis	2
	Pseudomonas boreopolis	3
	Pseudomonas brassicacearum	11
	Pseudomonas brenneri	10
	Pseudomonas butanovora	2
	Pseudomonas cannabina	12
	Pseudomonas carboxydohydrogena	2
	Pseudomonas cedrina	4
	Pseudomonas cf	4
	Pseudomonas chlororaphis	29
	Pseudomonas cichorii	7
	Pseudomonas cissicola	2
	Pseudomonas citronellolis	11
	Pseudomonas congelans	3
	Pseudomonas corrugata	6
	Pseudomonas costantinii	5
	Pseudomonas denitrificans	2
	Pseudomonas entomophila	18
	Pseudomonas extremorientalis	2
	Pseudomonas ficuserectae	2
	Pseudomonas flavescens	4
	Pseudomonas flectens	2
	Pseudomonas fluorescens	295
	Pseudomonas fragi	9
	Pseudomonas frederiksbergensis	7
	Pseudomonas fulva	29
	Pseudomonas fuscovaginae	12
	Pseudomonas geniculata	12
	Pseudomonas gessardii	3
	Pseudomonas gingeri	5
	Pseudomonas graminis	10
	Pseudomonas grimontii	7
	Pseudomonas guinea	2
	Pseudomonas halophila	2
	Pseudomonas hibiscicola	3
	Pseudomonas huttiensis	3
	Pseudomonas indica	2
	Pseudomonas jessenii	14
	Pseudomonas jinjuensis	4
	Pseudomonas kilonensis	3
	Pseudomonas koreensis	10
	Pseudomonas libanensis	15
	Pseudomonas lini	10
	Pseudomonas lundensis	5
	Pseudomonas lurida	4
	Pseudomonas lutea	5
	Pseudomonas luteola	3
	Pseudomonas mandelii	15
	Pseudomonas marginalis	9
	Pseudomonas mediterranea	5
	Pseudomonas mendocina	50
	Pseudomonas mephitica	2
	Pseudomonas meridiana	3
	Pseudomonas migulae	17
	Pseudomonas monteilii	27
	Pseudomonas moorei	2
	Pseudomonas mosselii	13
	Pseudomonas nitroreducens	11
	Pseudomonas oleovorans	7
	Pseudomonas orientalis	3
	Pseudomonas oryzihabitans	16
	Pseudomonas otitidis	5
	Pseudomonas pachastrellae	5
	Pseudomonas palleroniana	3
	Pseudomonas parafulva	2
	Pseudomonas pertucinogena	3
	Pseudomonas plecoglossicida	73
	Pseudomonas poae	18
	Pseudomonas proteolytica	2
	Pseudomonas pseudoalcaligenes	49
	Pseudomonas psychrophila	2
	Pseudomonas putida	427
	Pseudomonas pv	15
	Pseudomonas reactans	12
	Pseudomonas resinovorans	8
	Pseudomonas rhizosphaerae	4
	Pseudomonas rhodesiae	10
	Pseudomonas saccharophila	3
	Pseudomonas salomonii	2
	Pseudomonas savastanoi	5
	Pseudomonas spinosa	2
	Pseudomonas str	3
	Pseudomonas straminea	2
	Pseudomonas stutzeri	224
	Pseudomonas synxantha	6
	Pseudomonas syringae	96
	Pseudomonas taiwanensis	2
	Pseudomonas thermotolerans	2
	Pseudomonas thivervalensis	8
	Pseudomonas tolaasii	25
	Pseudomonas tremae	2
	Pseudomonas trivialis	17
	Pseudomonas tropicalis	2
	Pseudomonas umsongensis	4
	Pseudomonas vancouverensis	2
	Pseudomonas veronii	30
	Pseudomonas viridiflava	38
	Pseudomonas xanthomarina	2
Ralstonia		226
	Ralstonia eutropha	18
	Ralstonia insidiosa	4
	Ralstonia mannitolilytica	12
	Ralstonia metallidurans	11
	Ralstonia pickettii	30
	Ralstonia solanacearum	145
	Ralstonia syzygii	6
Raoultella		46
	Raoultella ornithinolytica	20
	Raoultella planticola	17
	Raoultella terrigena	9
Rhodococcus		341
	Rhodococcus aetherivorans	6
	Rhodococcus baikonurensis	5
	Rhodococcus boritolerans	4
	Rhodococcus cercidiphyllus	2
	Rhodococcus coprophilus	5
	Rhodococcus corynebacterioides	3
	Rhodococcus equi	28
	Rhodococcus erythreus	4
	Rhodococcus erythropolis	134
	Rhodococcus fascians	17
	Rhodococcus globerulus	11
	Rhodococcus gordoniae	5
	Rhodococcus jostii	3
	Rhodococcus koreensis	5
	Rhodococcus kroppenstedtii	2
	Rhodococcus maanshanensis	2
	Rhodococcus marinonascens	3
	Rhodococcus opacus	31
	Rhodococcus phenolicus	3
	Rhodococcus pyridinivorans	5
	Rhodococcus rhodnii	8
	Rhodococcus rhodochrous	14
	Rhodococcus ruber	22
	Rhodococcus triatomae	2
	Rhodococcus tukisamuensis	2
	Rhodococcus wratislaviensis	10
	Rhodococcus yunnanensis	2
	Rhodococcus zopfii	3
Rickettsia		57
	Rickettsia aeschlimannii	3
	Rickettsia akari	3
	Rickettsia australis	3
	Rickettsia bellii	2
	Rickettsia canadensis	2
	Rickettsia conorii	6
	Rickettsia felis	2
	Rickettsia honei	3
	Rickettsia limoniae	2
	Rickettsia massiliae	3
	Rickettsia montanensis	2
	Rickettsia parkeri	2
	Rickettsia prowazekii	2
	Rickettsia rhipicephali	3
	Rickettsia rickettsii	9
	Rickettsia sibirica	4
	Rickettsia species	2
	Rickettsia typhi	4
Salmonella		362
	Salmonella bongori	3
	Salmonella enterica	123
	Salmonella enteritidis	9
	Salmonella paratyphi	11
	Salmonella serovar	184
	Salmonella typhi	12
	Salmonella typhimurium	20
Serratia		273
	Serratia entomophila	5
	Serratia ficaria	4
	Serratia fonticola	6
	Serratia grimesii	10
	Serratia liquefaciens	11
	Serratia marcescens	162
	Serratia nematodiphila	2
	Serratia odorifera	3
	Serratia plymuthica	18
	Serratia proteamaculans	34
	Serratia quinivorans	12
	Serratia rubidaea	4
	Serratia ureilytica	2
Shigella		179
	Shigella boydii	59
	Shigella dysenteriae	27
	Shigella flexneri	60
	Shigella sonnei	33
Sphingobium		2
	Sphingobium chlorophenolicum	2
Staphylococcus		748
	Staphylococcus arlettae	10
	Staphylococcus aureus	194
	Staphylococcus capitis	18
	Staphylococcus caprae	6
	Staphylococcus carnosus	12
	Staphylococcus cohnii	15
	Staphylococcus condimenti	3
	Staphylococcus delphini	2
	Staphylococcus devriesei	9
	Staphylococcus epidermidis	150
	Staphylococcus equorum	18
	Staphylococcus felis	3
	Staphylococcus gallinarum	5
	Staphylococcus haemolyticus	34
	Staphylococcus hominis	32
	Staphylococcus kloosii	5
	Staphylococcus lentus	5
	Staphylococcus lugdunensis	12
	Staphylococcus microti	2
	Staphylococcus nepalensis	2
	Staphylococcus pasteuri	36
	Staphylococcus pettenkoferi	8
	Staphylococcus piscifermentans	5
	Staphylococcus porcinaris	2
	Staphylococcus pseudintermedius	9
	Staphylococcus saccharolyticus	2
	Staphylococcus saprophyticus	57
	Staphylococcus schleiferi	5
	Staphylococcus sciuri	25
	Staphylococcus simiae	2
	Staphylococcus succinus	9
	Staphylococcus USA300	15
	Staphylococcus vitulinus	3
	Staphylococcus warneri	22
	Staphylococcus xylosus	11
Stenotrophomonas		333
	Stenotrophomonas acidaminiphila	10
	Stenotrophomonas koreensis	2
	Stenotrophomonas maltophilia	307
	Stenotrophomonas nitritireducens	3
	Stenotrophomonas rhizophila	11
Streptococcus		1810
	Streptococcus agalactiae	79
	Streptococcus alactolyticus	6
	Streptococcus anginosus	40
	Streptococcus australis	5
	Streptococcus bovis	27
	Streptococcus canis	20
	Streptococcus constellatus	20
	Streptococcus criceti	11
	Streptococcus cristatus	10
	Streptococcus devriesei	4
	Streptococcus didelphis	11
	Streptococcus downei	8
	Streptococcus dysgalactiae	105
	Streptococcus entericus	2
	Streptococcus equi	74
	Streptococcus equinus	9
	Streptococcus ferus	6
	Streptococcus gallinaceus	2
	Streptococcus gallolyticus	58
	Streptococcus gordonii	23
	Streptococcus halichoeri	2
	Streptococcus hyointestinalis	4
	Streptococcus icataluri	3
	Streptococcus infantarius	10
	Streptococcus infantis	7
	Streptococcus iniae	22
	Streptococcus intermedius	13
	Streptococcus luteciae	3
	Streptococcus lutetiensis	21
	Streptococcus macacae	3
	Streptococcus macedonicus	4
	Streptococcus marimammalium	2
	Streptococcus minor	20
	Streptococcus mitis	40
	Streptococcus mutans	116
	Streptococcus oligofermentans	3
	Streptococcus oralis	26
	Streptococcus orisratti	3
	Streptococcus ovis	2
	Streptococcus parasanguinis	20
	Streptococcus parauberis	9
	Streptococcus pasteuri	2
	Streptococcus pasteurianus	17
	Streptococcus peroris	3
	Streptococcus phocae	4
	Streptococcus pluranimalium	7
	Streptococcus pneumoniae	157
	Streptococcus porcinus	14
	Streptococcus pseudopneumoniae	11
	Streptococcus pseudoporcinus	9
	Streptococcus pyogenes	176
	Streptococcus ratti	3
	Streptococcus salivarius	22
	Streptococcus sanguinis	28
	Streptococcus seminale	3
	Streptococcus sinensis	5
	Streptococcus sobrinus	24
	Streptococcus suis	88
	Streptococcus thermophilus	372
	Streptococcus thoraltensis	2
	Streptococcus uberis	6
	Streptococcus vestibularis	4
Streptomyces		3399
	Streptomyces abikoensis	4
	Streptomyces aburaviensis	6
	Streptomyces achromogenes	6
	Streptomyces acidiscabies	21
	Streptomyces acrimycini	6
	Streptomyces aculeolatus	3
	Streptomyces africanus	3
	Streptomyces ahygroscopicus	7
	Streptomyces akiyoshiensis	4
	Streptomyces albaduncus	2
	Streptomyces albiaxialis	3
	Streptomyces albidochromogenes	2
	Streptomyces albidoflavus	17
	Streptomyces albireticuli	3
	Streptomyces albofaciens	3
	Streptomyces alboflavus	3
	Streptomyces albogriseolus	21
	Streptomyces albogriseus	2
	Streptomyces albolongus	3
	Streptomyces alboniger	4
	Streptomyces albospinus	3
	Streptomyces albosporeus	2
	Streptomyces albovinaceus	3
	Streptomyces alboviridis	2
	Streptomyces albulus	5
	Streptomyces albus	20
	Streptomyces almquistii	2
	Streptomyces althioticus	4
	Streptomyces amakusaensis	2
	Streptomyces ambofaciens	18
	Streptomyces anandii	4
	Streptomyces ansochromogenes	3
	Streptomyces anthocyanicus	2
	Streptomyces antibioticus	9
	Streptomyces antimycoticus	2
	Streptomyces anulatus	35
	Streptomyces ardus	2
	Streptomyces arenae	3
	Streptomyces argenteolus	10
	Streptomyces asiaticus	2
	Streptomyces asterosporus	2
	Streptomyces atratus	15
	Streptomyces atroaurantiacus	2
	Streptomyces atroolivaceus	3
	Streptomyces atrovirens	8
	Streptomyces aurantiacus	21
	Streptomyces aurantiogriseus	3
	Streptomyces aureocirculatus	2
	Streptomyces aureofaciens	18
	Streptomyces aureorectus	2
	Streptomyces aureoversilis	4
	Streptomyces aureoverticillatus	2
	Streptomyces aureus	30
	Streptomyces avellaneus	6
	Streptomyces avermitilis	32
	Streptomyces avidinii	27
	Streptomyces azureus	2
	Streptomyces baarnensis	2
	Streptomyces bacillaris	3
	Streptomyces badius	4
	Streptomyces bambergiensis	2
	Streptomyces beijiangensis	3
	Streptomyces bellus	3
	Streptomyces bikiniensis	9
	Streptomyces bingchengensis	2
	Streptomyces blastmyceticus	3
	Streptomyces bluensis	2
	Streptomyces bobili	6
	Streptomyces bottropensis	11
	Streptomyces brasiliensis	4
	Streptomyces bungoensis	4
	Streptomyces cacaoi	6
	Streptomyces caelestis	10
	Streptomyces caeruleus	9
	Streptomyces caesius	3
	Streptomyces californicus	13
	Streptomyces calvus	4
	Streptomyces canarius	2
	Streptomyces candidus	2
	Streptomyces canescens	2
	Streptomyces cangkringensis	3
	Streptomyces caniferus	5
	Streptomyces canus	8
	Streptomyces capillispiralis	2
	Streptomyces capoamus	2
	Streptomyces carnosus	3
	Streptomyces carpaticus	2
	Streptomyces carpinensis	3
	Streptomyces catenulae	5
	Streptomyces cattleya	3
	Streptomyces caviscabies	4
	Streptomyces cavourensis	9
	Streptomyces cellostaticus	2
	Streptomyces celluloflavus	2
	Streptomyces cellulosae	10
	Streptomyces cf	3
	Streptomyces champavatii	8
	Streptomyces chartreusis	7
	Streptomyces chattanoogensis	4
	Streptomyces chrestomyceticus	6
	Streptomyces chromofuscus	3
	Streptomyces chryseus	5
	Streptomyces cinereorectus	3
	Streptomyces cinereoruber	4
	Streptomyces cinereospinus	5
	Streptomyces cinereus	2
	Streptomyces cinerochromogenes	2
	Streptomyces cinnabarinus	3
	Streptomyces cinnamocastaneus	2
	Streptomyces cinnamonensis	6
	Streptomyces cinnamoneus	7
	Streptomyces cirratus	2
	Streptomyces ciscaucasicus	11
	Streptomyces clavifer	8
	Streptomyces clavuligerus	6
	Streptomyces coelescens	5
	Streptomyces coelicoflavus	8
	Streptomyces coelicolor	24
	Streptomyces coeruleofuscus	6
	Streptomyces coeruleoprunus	2
	Streptomyces coeruleorubidus	5
	Streptomyces coerulescens	5
	Streptomyces collinus	7
	Streptomyces colombiensis	11
	Streptomyces coralus	2
	Streptomyces corchorusii	8
	Streptomyces costaricanus	5
	Streptomyces cremeus	2
	Streptomyces crystallinus	2
	Streptomyces cuspidosporus	6
	Streptomyces cyaneofuscatus	7
	Streptomyces cyaneogriseus	4
	Streptomyces cyaneus	9
	Streptomyces cyanoalbus	2
	Streptomyces cyanocolor	2
	Streptomyces cyanogenus	2
	Streptomyces deccanensis	2
	Streptomyces diastaticus	5
	Streptomyces diastatochromogenes	11
	Streptomyces djakartensis	2
	Streptomyces drozdowiczii	7
	Streptomyces durhamensis	2
	Streptomyces echinatus	2
	Streptomyces ederensis	6
	Streptomyces ehimensis	4
	Streptomyces endus	5
	Streptomyces enissocaesilis	4
	Streptomyces erumpens	6
[truncated: 495 more rows]
