# Supplementary material for: Use of 16S rRNA Gene for Identification of a Broad Range of Clinically Relevant Bacterial Pathogens
Source: PLoS One. 2015 Feb 6;10(2):e0117617. doi: 10.1371/journal.pone.0117617 (PMC4319838; doi:10.1371/journal.pone.0117617)
Supplement: S6 Dataset — (XLS) [file pone.0117617.s006.xls]

## Sheet: SuppDataset S6
Dataset S6. Characteristics of within species percent identity distributions (Figures 3 and 4, gray violin plots)
		Species	mean	sd	min	max	skewness	kurtosis
GRAM-POSITIVES	Enterococcus	Enterococcus faecalis	99.39	1.27	93.47	100	-2.64	8.71
		Enterococcus faecium	98.83	1.76	86.3	100	-4.27	25.14
	Staphylococcus	Staphylococcus aureus	99.5	1.78	86.21	100	-6.06	39.69
		Staphylococcus epidermidis	99.35	1.06	90.45	100	-3.96	20.64
		Mycobacterium tuberculosis	99.97	0.05	99.79	100	-1.6	4.72
	S. mitis group	Streptococcus mitis	98.93	0.84	95.95	100	-1.39	4.4
		Streptococcus sanguinis	98.65	1.36	92.84	100	-1.55	4.84
		Streptococcus parasanguinis	97.87	2.91	86.84	100	-2.15	6.5
		Streptococcus gordonii	99.69	0.25	98.84	100	-1.15	4.29
		Streptococcus oralis	98.42	1.29	94.02	100	-0.81	3.13
		Streptococcus cristatus	99.48	0.28	98.81	100	-0.11	2.39
		Streptococcus infantis	99.02	0.49	98	99.85	0.03	2.31
		Streptococcus peroris	100	0	100	100	-	-
		Streptococcus australis	98.69	0.59	97.72	99.37	-0.54	1.96
		Streptococcus oligofermentans	97.44	1.98	96.17	100	0.71	1.5
		Streptococcus pneumoniae	99.67	0.48	95.13	100	-5.31	37.99
		Streptococcus pseudopneumoniae	99.81	0.13	99.55	100	0.12	1.82
	S. mutans group	Streptococcus mutans	99.65	0.39	96.26	100	-3.05	13.32
		Streptococcus equinus	97.87	2.41	92.28	100	-0.92	2.37
	S. salivarius group	Streptococcus sobrinus	98.77	0.94	95.36	100	-0.98	3.35
		Streptococcus gallolyticus	99.47	1.28	91.06	100	-3.9	18.58
	S. bovis group	Streptococcus salivarius	99.43	0.77	96.49	100	-2.17	6.69
		Streptococcus vestibularis	97.79	2.07	95.81	99.8	0	1
		Streptococcus infantarius	99.8	0.18	99.37	100	-0.91	3.09
		Streptococcus pasteurianus	99.99	0.02	99.93	100	-2.37	6.63
		Streptococcus intermedius	98.26	2.52	91.69	100	-1.75	4.44
	S. anginonus group	Streptococcus alactolyticus	97.08	1.58	93.66	99.93	-0.17	2.76
		Streptococcus anginosus	98.37	1.22	94.37	100	-0.92	3.34
		Streptococcus constellatus	98.94	1.67	93.69	100	-2.44	7.47
GRAM-NEGATIVES	Family Enterobacteriaceae	Citrobacter freundii	98.47	1.62	90.32	100	-2.01	6.92
		Enterobacter aerogenes	98.42	1.07	93.36	100	-0.9	4.13
		Enterobacter asburiae	98.52	1.03	96.04	100	-0.68	2.19
		Enterobacter cloacae	97.97	1.3	92.37	100	-0.9	3.54
		Enterobacter hormaechei	98.04	1.13	94.63	99.79	-0.51	2.68
		Enterobacter ludwigii	98.82	0.69	96.86	100	-0.54	2.68
		Escherichia coli	98.87	2.16	74.37	100	-9.52	103.16
		Klebsiella oxytoca	98.79	0.91	95.2	100	-1.47	4.34
		Klebsiella pneumoniae	98.71	2.91	71.97	100	-8.1	71.36
		Proteus mirabilis	98.83	1.37	92.69	100	-1.66	5.5
		Serratia marcescens	98.9	1.72	83.95	100	-6.96	56.91
		Acinetobacter baumannii	98.94	1.26	92.91	100	-1.69	4.84
		Neisseria lactamica	97.81	1.09	96.01	99.93	-0.03	2.23
		Neisseria meningitidis	99.62	0.22	97.61	100	-1.05	12.6
		Pseudomonas aeruginosa	98.71	2.36	72.86	100	-5.48	46.32
		Stenotrophomonas maltophilia	97.5	2.83	74.03	100	-4.18	27.19
		Haemophilus influenzae	98.65	1.06	91.78	100	-1.22	6.95
		Bordetella pertussis	99.69	0.28	99.16	100	-0.2	1.65
	Burkholderia Cepacia Complex	Burkholderia ambifaria	99	0.72	97.27	100	-0.4	2.04
		Burkholderia cenocepacia	99.45	0.76	94.03	100	-3.13	13.68
		Burkholderia cepacia	97.58	4.54	72.73	100	-3.42	14.45
		Burkholderia multivorans	99.67	0.34	98.19	100	-2.01	7.5
		Burkholderia pyrrocinia	99.27	0.41	98.17	100	-0.43	2.66
		Burkholderia stabilis	99.44	0.39	98.93	99.85	-0.12	1.21
		Burkholderia vietnamiensis	99.17	1.27	92.51	100	-2.24	7.67
